# Supplementary material for: Identifying dysregulated regions in amyotrophic lateral sclerosis through chromatin accessibility outliers
Source: HGG Adv. 2024 Jun 13;5(3):100318. doi: 10.1016/j.xhgg.2024.100318 (PMC11260578; doi:10.1016/j.xhgg.2024.100318)
Supplement: Table S1. List of chromatin accessibility outliers detected across the AnswerALS samples [file mmc2.xlsx]

## Sheet: Table S1
gene_id	gene_name	omim_neurodegenerative_phenotype	promoter_outlier	gene_expression_outlier	protein_outlier	promoters	proximal_enhancers	distal_enhancers	num_samples	doi	oe_lof_upper
ENSG00000000003	TSPAN6		FALSE	TRUE	False				1		0.985
ENSG00000000003	TSPAN6		TRUE	TRUE	False	chrX:100635743-100637112	chrX:100635743-100637112		1		0.985
ENSG00000000003	TSPAN6		TRUE	TRUE	NA	chrX:100635743-100637112	chrX:100635743-100637112		1		0.985
ENSG00000001167	NFYA		FALSE	TRUE	NA				1		0.509
ENSG00000003402	CFLAR		TRUE	FALSE	NA	chr2:201116073-201117145	chr2:201116073-201117145		1		0.173
ENSG00000004455	AK2		FALSE	TRUE	True				1		1.223
ENSG00000004455	AK2		TRUE	TRUE	False	chr1:33036183-33037218	chr1:33036183-33037218		1		1.223
ENSG00000004864	SLC25A13		FALSE	TRUE	True				2		1.237
ENSG00000005007	UPF1		FALSE	TRUE	False				1		0.162
ENSG00000005020	SKAP2		TRUE	TRUE	NA	chr7:26863834-26865183	chr7:26863834-26865183		1		0.67
ENSG00000005022	SLC25A5		FALSE	TRUE	True				2		0.349
ENSG00000005022	SLC25A5		TRUE	FALSE	NA	chrX:119468070-119469541	chrX:119468070-119469541		1		0.349
ENSG00000005108	THSD7A		FALSE	TRUE	NA				1		0.215
ENSG00000005302	MSL3		FALSE	TRUE	NA				1		0.178
ENSG00000005339	CREBBP		FALSE	TRUE	NA				1		0.066
ENSG00000005469	CROT		TRUE	FALSE	NA	chr7:87344954-87346107	chr7:87344954-87346107		1		1.173
ENSG00000005486	RHBDD2		FALSE	TRUE	NA				1		0.529
ENSG00000005810	MYCBP2		FALSE	TRUE	NA				1		0.115
ENSG00000005889	ZFX		TRUE	TRUE	NA	chrX:24149052-24150713	chrX:24149052-24150713		1		0.16
ENSG00000006042	TMEM98		FALSE	TRUE	NA				1		0.886
ENSG00000006451	RALA		FALSE	TRUE	NA				1		0.269
ENSG00000006468	ETV1		TRUE	FALSE	NA	chr7:13989206-13991804	chr7:13989206-13991804		3		0.347
ENSG00000006625	GGCT		TRUE	FALSE	True	chr7:30504249-30505341	chr7:30504249-30505341		1		1.335
ENSG00000006740	ARHGAP44		FALSE	TRUE	NA				1		0.22
ENSG00000006744	ELAC2		FALSE	TRUE	NA				1		1.046
ENSG00000007237	GAS7		TRUE	TRUE	NA	chr17:10197708-10199240;chr17:9958078-9960188;chr17:10197708-10199240	chr17:10118728-10119961;chr17:10177097-10179009;chr17:10197708-10199240;chr17:9916903-9919844;chr17:9924737-9926949;chr17:9944264-9945528;chr17:10177097-10179009;chr17:10192278-10193229;chr17:10197708-10199240;chr17:9924737-9926949;chr17:9958078-9960188;chr17:10171680-10172473;chr17:10177097-10179009;chr17:10197708-10199240;chr17:9916903-9919844;chr17:9924737-9926949;chr17:9944264-9945528;chr17:9…		3		0.362
ENSG00000007376	RPUSD1		FALSE	TRUE	NA				1		1.889
ENSG00000007520	TSR3		FALSE	TRUE	NA				1		1.147
ENSG00000007968	E2F2		TRUE	TRUE	NA	chr1:23530594-23532043	chr1:23530594-23532043	chr1:23483569-23484928	1		0.561
ENSG00000008018	PSMB1		TRUE	FALSE	NA	chr6:170552956-170553490	chr6:170552956-170553490		1		0.276
ENSG00000008056	SYN1		FALSE	TRUE	False				1		0.251
ENSG00000008086	CDKL5		FALSE	TRUE	NA				1	10.1021/acschemneuro.3c00135	0.226
ENSG00000008086	CDKL5		TRUE	TRUE	NA	chrX:18424633-18426274	chrX:18424633-18426274	chrX:17859714-17861727	1	10.1021/acschemneuro.3c00135	0.226
ENSG00000008128	CDK11A		TRUE	FALSE	NA	chr1:1723978-1724766	chr1:1723978-1724766		2		1.291
ENSG00000008128	CDK11A		TRUE	TRUE	NA	chr1:1723978-1724766	chr1:1723978-1724766		1		1.291
ENSG00000008130	NADK		FALSE	TRUE	NA				1		0.994
ENSG00000008294	SPAG9		FALSE	TRUE	NA				1		0.142
ENSG00000009830	POMT2		FALSE	TRUE	NA				1		0.795
ENSG00000009844	VTA1		FALSE	TRUE	True				1		0.902
ENSG00000010244	ZNF207		FALSE	TRUE	NA				1		0.493
ENSG00000010404	IDS	MUCOPOLYSACCHARIDOSIS, TYPE II; MPS2	FALSE	TRUE	NA				2		0.18
ENSG00000010810	FYN		FALSE	TRUE	False				1		0.278
ENSG00000011198	ABHD5		TRUE	FALSE	NA	chr3:43690331-43691694	chr3:43690331-43691694		1		0.982
ENSG00000011243	AKAP8L		FALSE	TRUE	False				1		0.468
ENSG00000011275	RNF216	GORDON HOLMES SYNDROME; GDHS	FALSE	TRUE	NA				1		0.551
ENSG00000011304	PTBP1		FALSE	TRUE	True				1		0.176
ENSG00000011405	PIK3C2A		FALSE	TRUE	NA				1		0.359
ENSG00000011405	PIK3C2A		TRUE	TRUE	False	chr11:17207317-17209484	chr11:17207317-17209484	chr11:17276219-17277273	1		0.359
ENSG00000011422	PLAUR		TRUE	FALSE	NA	chr19:43668241-43669246	chr19:43668241-43669246		1		0.84
ENSG00000011426	ANLN		FALSE	TRUE	NA				1		0.374
ENSG00000011677	GABRA3		FALSE	TRUE	NA				2		0.699
ENSG00000011677	GABRA3		TRUE	FALSE	NA	chrX:152450100-152451957	chrX:152450100-152451957		1		0.699
ENSG00000011677	GABRA3		TRUE	TRUE	NA	chrX:152450100-152451957	chrX:152450100-152451957		2		0.699
ENSG00000012174	MBTPS2		FALSE	TRUE	NA				2		0.17
ENSG00000012232	EXTL3		FALSE	TRUE	NA				1		0.677
ENSG00000012817	KDM5D		FALSE	TRUE	NA				1		0.359
ENSG00000012822	CALCOCO1		FALSE	TRUE	NA				1		0.636
ENSG00000013503	POLR3B	LEUKODYSTROPHY, HYPOMYELINATING, 8, WITH OR WITHOUT OLIGODONTIA AND/OR HYPOGONADOTROPIC HYPOGONADISM; HLD8	FALSE	TRUE	NA				1		0.868
ENSG00000013619	MAMLD1		TRUE	FALSE	NA	chrX:150362702-150366812	chrX:150362702-150366812	chrX:150568165-150569286	1		0.445
ENSG00000021645	NRXN3		TRUE	FALSE	NA	chr14:79278683-79280003	chr14:79278683-79280003;chr14:79515303-79516522		1		0.112
ENSG00000022267	FHL1		FALSE	TRUE	True				1		0.276
ENSG00000022840	RNF10		FALSE	TRUE	NA				1		0.411
ENSG00000023287	RB1CC1		FALSE	TRUE	NA				1		0.138
ENSG00000023572	GLRX2		TRUE	FALSE	NA	chr1:193104466-193105775	chr1:193104466-193105775	chr1:193121558-193122660	1		1.621
ENSG00000023902	PLEKHO1		FALSE	TRUE	NA				1		0.481
ENSG00000024526	DEPDC1		FALSE	TRUE	NA				1		0.795
ENSG00000026025	VIM		TRUE	FALSE	True	chr10:17228210-17230857	chr10:17228210-17230857	chr10:16816943-16817967;chr10:17137788-17140274;chr10:17200932-17202127	1		0.423
ENSG00000029153	ARNTL2		FALSE	TRUE	NA				2		0.878
ENSG00000029993	HMGB3		FALSE	TRUE	True				1		0.566
ENSG00000033030	ZCCHC8		FALSE	TRUE	False				1		0.323
ENSG00000034053	APBA2		FALSE	TRUE	NA				1		0.384
ENSG00000035928	RFC1		TRUE	FALSE	False	chr4:39365651-39366753	chr4:39365651-39366753		1		0.305
ENSG00000039123	MTREX		FALSE	TRUE	True				1		0.328
ENSG00000039560	RAI14		FALSE	TRUE	NA				1		0.292
ENSG00000040531	CTNS		TRUE	TRUE	NA	chr17:3635851-3637167	chr17:3635851-3637167		1		0.799
ENSG00000040731	CDH10		TRUE	FALSE	NA	chr5:24643802-24645368	chr5:24643802-24645368		1		0.419
ENSG00000041880	PARP3		FALSE	TRUE	NA				2		1.242
ENSG00000042088	TDP1	SPINOCEREBELLAR ATAXIA, AUTOSOMAL RECESSIVE, WITH AXONAL NEUROPATHY 1; SCAN1	FALSE	TRUE	False				1		1.107
ENSG00000044446	PHKA2		FALSE	TRUE	NA				1		0.373
ENSG00000044459	CNTLN		TRUE	TRUE	NA	chr9:17134547-17135810	chr9:17134547-17135810		2		1.187
ENSG00000046647	GEMIN8		TRUE	TRUE	NA	chrX:14029155-14030205	chrX:14029155-14030205	chrX:13652891-13653679;chrX:13688872-13689813;chrX:13734087-13735332;chrX:14064709-14065549	1		0.327
ENSG00000046651	OFD1		FALSE	TRUE	NA				1		0.322
ENSG00000046651	OFD1		TRUE	TRUE	NA	chrX:13734087-13735332	chrX:13734087-13735332	chrX:13652891-13653679;chrX:13688872-13689813;chrX:14029155-14030205;chrX:14064709-14065549	1		0.322
ENSG00000047056	WDR37		FALSE	TRUE	NA				1		0.412
ENSG00000047249	ATP6V1H		FALSE	TRUE	False				1		0.631
ENSG00000047346	FAM214A		FALSE	TRUE	NA				1		0.368
ENSG00000047597	XK		FALSE	TRUE	NA				1		0.31
ENSG00000047597	XK		TRUE	FALSE	NA	chrX:37684975-37686377	chrX:37684975-37686377		1		0.31
ENSG00000047648	ARHGAP6		TRUE	FALSE	NA	chrX:11664205-11666581	chrX:11664205-11666581		1		0.228
ENSG00000047932	GOPC		FALSE	TRUE	NA				2		0.704
ENSG00000049167	ERCC8	COCKAYNE SYNDROME A; CSA	TRUE	TRUE	NA	chr5:60944803-60946216	chr5:60944803-60946216		1		1.355
ENSG00000049759	NEDD4L		TRUE	TRUE	True	chr18:58043478-58046035	chr18:58043478-58046035;chr18:58175062-58177651;chr18:58043478-58046035;chr18:58175062-58177651;chr18:58239232-58240641	chr18:57434316-57435767;chr18:57621282-57622321;chr18:58670963-58672282;chr18:57112776-57114674;chr18:57352223-57354400;chr18:57427533-57429001;chr18:57434316-57435767;chr18:57585492-57587398;chr18:57621282-57622321;chr18:57629856-57630905;chr18:58491857-58494175;chr18:58670963-58672282;chr18:58754071-58756478;chr18:58767904-58769008;chr18:58863109-58865168	2		0.198
ENSG00000050767	COL23A1		TRUE	FALSE	NA	chr5:178576524-178578424	chr5:178576524-178578424		1		0.872
ENSG00000051620	HEBP2		FALSE	TRUE	True				1		1.541
ENSG00000051825	MPHOSPH9		FALSE	TRUE	NA				1		0.644
ENSG00000052723	SIKE1		FALSE	TRUE	NA				1		0.703
ENSG00000053254	FOXN3		TRUE	FALSE	NA	chr14:89416017-89418203	chr14:89416017-89418203		1		0.363
ENSG00000054148	PHPT1		TRUE	TRUE	True	chr9:136847797-136849974	chr9:136840762-136843255;chr9:136847797-136849974	chr9:136886006-136887504;chr9:136943766-136945007;chr9:136949621-136950677;chr9:136991927-136993052;chr9:137027521-137029652;chr9:137045335-137046833;chr9:137063185-137065224;chr9:137069858-137071547;chr9:137076851-137079370	1		1.838
ENSG00000054690	PLEKHH1		FALSE	TRUE	NA				1		0.537
ENSG00000056277	ZNF280C		TRUE	FALSE	NA	chrX:130268110-130269082	chrX:130268110-130269082	chrX:130009436-130010445;chrX:129606788-129607601	2		0.194
ENSG00000056998	GYG2		TRUE	FALSE	NA	chrX:2828406-2830185	chrX:2828406-2830185		1		1.568
ENSG00000057252	SOAT1		FALSE	TRUE	NA				1		0.947
ENSG00000057294	PKP2		FALSE	TRUE	NA				1		1.059
ENSG00000057608	GDI2		FALSE	TRUE	NA				1		0.384
ENSG00000057608	GDI2		FALSE	TRUE	True				1		0.384
ENSG00000058272	PPP1R12A		FALSE	TRUE	True				1		0.13
ENSG00000058453	CROCC		FALSE	TRUE	NA				1		0.71
ENSG00000058673	ZC3H11A		FALSE	TRUE	False				1		0.186
ENSG00000058729	RIOK2		FALSE	TRUE	NA				1		0.695
ENSG00000058799	YIPF1		FALSE	TRUE	NA				1		0.77
ENSG00000059804	SLC2A3		FALSE	TRUE	NA				1		0.65
ENSG00000059804	SLC2A3		TRUE	FALSE	NA	chr12:7934269-7936592	chr12:7934269-7936592	chr12:7960539-7961565	1		0.65
ENSG00000060491	OGFR		FALSE	TRUE	NA				1		0.717
ENSG00000060709	RIMBP2		FALSE	TRUE	NA				1		0.363
ENSG00000060709	RIMBP2		TRUE	TRUE	NA	chr12:130633379-130634561	chr12:130633379-130634561		2		0.363
ENSG00000061794	MRPS35		FALSE	TRUE	False				1		1.253
ENSG00000061918	GUCY1B1		FALSE	TRUE	False				1		0.675
ENSG00000062194	GPBP1		TRUE	TRUE	NA	chr5:57173157-57174681	chr5:57173157-57174681;chr5:57187672-57189880	chr5:57042196-57043911	1		0.437
ENSG00000062822	POLD1		FALSE	TRUE	False				1		0.527
ENSG00000063601	MTMR1		FALSE	TRUE	NA				1		0.238
ENSG00000064199	SPA17		FALSE	TRUE	NA				1		1.395
ENSG00000064309	CDON		FALSE	TRUE	NA				2		0.779
ENSG00000064313	TAF2		FALSE	TRUE	NA				1		0.421
ENSG00000064490	RFXANK		FALSE	TRUE	NA				1		1.12
ENSG00000064651	SLC12A2	KILQUIST SYNDROME; KILQS	FALSE	TRUE	NA				1		0.31
ENSG00000064652	SNX24		FALSE	TRUE	NA				1		1.323
ENSG00000064666	CNN2		TRUE	TRUE	False	chr19:1026231-1028956	chr19:1026231-1028956;chr19:1039713-1041430	chr19:1113031-1114050;chr19:1205214-1206076;chr19:1213511-1215660;chr19:1236431-1238493;chr19:1315467-1316367;chr19:1372948-1374602;chr19:1490152-1491311;chr19:1546098-1547004;chr19:1575410-1578852;chr19:1605156-1606451;chr19:1651723-1653288;chr19:1754627-1756161;chr19:510712-510917;chr19:543879-545346;chr19:572123-573720;chr19:622009-625419;chr19:632578-633944;chr19:639308-640247;chr19:708424-71…	1		0.764
ENSG00000064687	ABCA7		FALSE	TRUE	NA				1		1.067
ENSG00000064687	ABCA7		TRUE	TRUE	NA	chr19:1039713-1041430	chr19:1039713-1041430	chr19:1026231-1028956;chr19:1113031-1114050;chr19:1205214-1206076;chr19:1213511-1215660;chr19:1236431-1238493;chr19:1315467-1316367;chr19:1372948-1374602;chr19:1490152-1491311;chr19:1546098-1547004;chr19:1575410-1578852;chr19:1605156-1606451;chr19:1651723-1653288;chr19:1754627-1756161;chr19:510712-510917;chr19:543879-545346;chr19:572123-573720;chr19:622009-625419;chr19:632578-633944;chr19:639308-…	1		1.067
ENSG00000064933	PMS1		FALSE	TRUE	NA				1		1.015
ENSG00000065057	NTHL1		FALSE	TRUE	False				1		1.595
ENSG00000065357	DGKA		FALSE	TRUE	NA				1		0.367
ENSG00000065518	NDUFB4		FALSE	TRUE	False				1		1.428
ENSG00000065621	GSTO2		TRUE	FALSE	NA	chr10:104268551-104269418	chr10:104268551-104269418		2		1.614
ENSG00000065665	SEC61A2		FALSE	TRUE	True				1		0.558
ENSG00000065802	ASB1		FALSE	TRUE	NA				1		0.939
ENSG00000065882	TBC1D1		FALSE	TRUE	NA				1		0.699
ENSG00000065923	SLC9A7		FALSE	TRUE	NA				1		0.264
ENSG00000065923	SLC9A7		TRUE	TRUE	NA	chrX:46758059-46759824	chrX:46758059-46759824		1		0.264
ENSG00000065970	FOXJ2		FALSE	TRUE	NA				1		0.242
ENSG00000066032	CTNNA2		FALSE	TRUE	False				1		0.378
ENSG00000066032	CTNNA2		FALSE	TRUE	True				1		0.378
ENSG00000066032	CTNNA2		TRUE	TRUE	True	chr2:79512417-79513648	chr2:79512417-79513648;chr2:79512417-79513648;chr2:80280398-80281617		3		0.378
ENSG00000066084	DIP2B		TRUE	TRUE	False	chr12:50504700-50505843	chr12:50504700-50505843	chr12:51172216-51173479	1		0.266
ENSG00000066230	SLC9A3		FALSE	TRUE	NA				1		0.31
ENSG00000066557	LRRC40		FALSE	TRUE	True				1		1.352
ENSG00000066827	ZFAT		FALSE	TRUE	NA				2		0.629
ENSG00000066926	FECH		FALSE	TRUE	NA				1		0.616
ENSG00000066926	FECH		TRUE	TRUE	NA	chr18:57585492-57587398	chr18:57585492-57587398	chr18:57112776-57114674;chr18:57352223-57354400;chr18:57427533-57429001;chr18:57434316-57435767;chr18:57621282-57622321;chr18:57629856-57630905;chr18:58043478-58046035;chr18:58175062-58177651;chr18:58239232-58240641;chr18:58491857-58494175	1		0.616
ENSG00000067048	DDX3Y		FALSE	TRUE	NA				1		0.287
ENSG00000067704	IARS2		FALSE	TRUE	True				1		0.385
ENSG00000068097	HEATR6		FALSE	TRUE	NA				1		0.909
ENSG00000068120	COASY	NEURODEGENERATION WITH BRAIN IRON ACCUMULATION 6; NBIA6	FALSE	TRUE	False				1		1.031
ENSG00000068308	OTUD5		FALSE	TRUE	NA				1		0.173
ENSG00000068308	OTUD5		TRUE	TRUE	NA	chrX:48957482-48958933	chrX:48957482-48958933	chrX:48896863-48898412;chrX:49042916-49044086;chrX:49878419-49880159;chrX:49922199-49923265	1		0.173
ENSG00000068323	TFE3		TRUE	FALSE	NA	chrX:49042916-49044086	chrX:49042916-49044086	chrX:48896863-48898412;chrX:48957482-48958933;chrX:49878419-49880159;chrX:49922199-49923265	1		0.29
ENSG00000068366	ACSL4		TRUE	FALSE	True	chrX:109732410-109733847	chrX:109732410-109733847		1		0.306
ENSG00000068394	GPKOW		FALSE	TRUE	NA				1		0.187
ENSG00000068400	GRIPAP1		FALSE	TRUE	False				1		0.159
ENSG00000068654	POLR1A		FALSE	TRUE	True				1		0.256
ENSG00000068697	LAPTM4A		FALSE	TRUE	NA				1		0.877
ENSG00000069248	NUP133		FALSE	TRUE	True				1		0.448
ENSG00000069493	CLEC2D		FALSE	TRUE	NA				1		0.67
ENSG00000069509	FUNDC1		TRUE	TRUE	NA	chrX:44542275-44543389	chrX:44542275-44543389	chrX:44872337-44874154	1		1.15
ENSG00000070081	NUCB2		TRUE	TRUE	False	chr11:17207317-17209484;chr11:17276219-17277273	chr11:17207317-17209484;chr11:17276219-17277273		1		1.131
ENSG00000070388	FGF22		TRUE	FALSE	NA	chr19:639308-640247	chr19:632578-633944;chr19:639308-640247	chr19:1026231-1028956;chr19:1039713-1041430;chr19:1113031-1114050;chr19:1205214-1206076;chr19:1213511-1215660;chr19:1236431-1238493;chr19:1315467-1316367;chr19:1372948-1374602;chr19:1490152-1491311;chr19:1546098-1547004;chr19:1575410-1578852;chr19:1605156-1606451;chr19:510712-510917;chr19:543879-545346;chr19:572123-573720;chr19:622009-625419;chr19:708424-711010;chr19:788533-789798;chr19:980139-98…	1		1.927
ENSG00000070423	RNF126		FALSE	TRUE	NA				1		0.338
ENSG00000070495	JMJD6		FALSE	TRUE	NA				1		0.355
ENSG00000070831	CDC42		TRUE	FALSE	False	chr1:22024480-22026179	chr1:22024480-22026179		1		0.501
ENSG00000071242	RPS6KA2		TRUE	FALSE	NA	chr6:166861887-166863382	chr6:166850601-166852930;chr6:166861887-166863382;chr6:166903141-166905261		1		0.445
ENSG00000071539	TRIP13		FALSE	TRUE	NA				1		0.25
ENSG00000071564	TCF3		TRUE	TRUE	NA	chr19:1651723-1653288	chr19:1651723-1653288	chr19:1026231-1028956;chr19:1039713-1041430;chr19:1113031-1114050;chr19:1205214-1206076;chr19:1213511-1215660;chr19:1236431-1238493;chr19:1315467-1316367;chr19:1372948-1374602;chr19:1490152-1491311;chr19:1546098-1547004;chr19:1575410-1578852;chr19:1605156-1606451;chr19:1754627-1756161;chr19:708424-711010;chr19:788533-789798;chr19:980139-980926	1		0.498
ENSG00000071655	MBD3		FALSE	TRUE	False				1		0.26
ENSG00000072133	RPS6KA6		TRUE	TRUE	NA	chrX:84187143-84188935	chrX:84187143-84188935		1		0.295
ENSG00000072364	AFF4		FALSE	TRUE	NA				1		0.138
ENSG00000072422	RHOBTB1		FALSE	TRUE	NA				1		0.604
ENSG00000072506	HSD17B10	HSD10 MITOCHONDRIAL DISEASE; HSD10MD	FALSE	TRUE	True				1		0.342
ENSG00000072506	HSD17B10	HSD10 MITOCHONDRIAL DISEASE; HSD10MD	TRUE	TRUE	True	chrX:53433603-53434826	chrX:53433603-53434826		1		0.342
ENSG00000072609	CHFR		TRUE	FALSE	NA	chr12:132887098-132888302;chr12:132955358-132956654	chr12:132887098-132888302;chr12:132955358-132956654		2		0.55
ENSG00000072682	P4HA2		FALSE	TRUE	False				1		0.657
ENSG00000072832	CRMP1		FALSE	TRUE	NA				1		0.281
ENSG00000072832	CRMP1		FALSE	TRUE	True				1		0.281
ENSG00000072832	CRMP1		TRUE	TRUE	True	chr4:5890140-5890548	chr4:5890140-5890548	chr4:5050351-5052493;chr4:5524531-5527966;chr4:5710236-5711908	1		0.281
ENSG00000072840	EVC		TRUE	TRUE	NA	chr4:5710236-5711908	chr4:5710236-5711908	chr4:5050351-5052493;chr4:5524531-5527966;chr4:5890140-5890548	1		1.064
ENSG00000073169	SELENOO		FALSE	TRUE	NA				1		1.693
ENSG00000073417	PDE8A		FALSE	TRUE	NA				1		0.532
ENSG00000073464	CLCN4		FALSE	TRUE	NA				1		0.151
ENSG00000073578	SDHA	NEURODEGENERATION WITH ATAXIA AND LATE-ONSET OPTIC ATROPHY; NDAXOA & MITOCHONDRIAL COMPLEX II DEFICIENCY, NUCLEAR TYPE 1; MC2DN1	FALSE	TRUE	NA				1		0.859
ENSG00000074054	CLASP1		FALSE	TRUE	NA				1		0.176
ENSG00000074356	NCBP3		FALSE	TRUE	False				1		0.221
ENSG00000074657	ZNF532		FALSE	TRUE	NA				1		0.296
ENSG00000074657	ZNF532		TRUE	TRUE	NA	chr18:58863109-58865168	chr18:58863109-58865168	chr18:58043478-58046035;chr18:58175062-58177651;chr18:58239232-58240641;chr18:58491857-58494175;chr18:58670963-58672282;chr18:58754071-58756478;chr18:58767904-58769008;chr18:59139340-59140667;chr18:59358580-59359738;chr18:59555947-59557270;chr18:59569652-59571115;chr18:59664574-59666564;chr18:59671216-59672842	1		0.296
ENSG00000074695	LMAN1		TRUE	TRUE	True	chr18:59358580-59359738	chr18:59358580-59359738	chr18:58670963-58672282;chr18:59139340-59140667;chr18:59555947-59557270;chr18:58491857-58494175;chr18:58670963-58672282;chr18:58754071-58756478;chr18:58767904-58769008;chr18:58863109-58865168;chr18:59139340-59140667;chr18:59555947-59557270;chr18:59569652-59571115;chr18:59664574-59666564;chr18:59671216-59672842;chr18:59899400-59901078	2		0.546
ENSG00000075142	SRI		FALSE	TRUE	True				1		1.462
ENSG00000075234	TTC38		FALSE	TRUE	NA				1		1.101
ENSG00000075275	CELSR1		TRUE	FALSE	NA	chr22:46537006-46538088	chr22:46537006-46538088		1		0.25
ENSG00000075407	ZNF37A		FALSE	TRUE	NA				3		1.201
ENSG00000075429	CACNG5		FALSE	TRUE	NA				1		1.03
ENSG00000075539	FRYL		FALSE	TRUE	NA				1		0.272
ENSG00000076003	MCM6		TRUE	TRUE	NA	chr2:135875591-135876769	chr2:135875591-135876769	chr2:135984734-135986146;chr2:136025057-136026188	1		0.309
ENSG00000076043	REXO2		TRUE	FALSE	NA	chr11:114439248-114440201	chr11:114439248-114440201	chr11:114035755-114036664;chr11:114058973-114061760;chr11:114090213-114092728;chr11:114114993-114116297;chr11:114128627-114130795;chr11:114182514-114183629;chr11:114256367-114258577;chr11:114399657-114401063	1		0.771
ENSG00000076043	REXO2		TRUE	TRUE	NA	chr11:114439248-114440201	chr11:114439248-114440201	chr11:114243300-114244580;chr11:114256367-114258577;chr11:114399657-114401063	1		0.771
ENSG00000076053	RBM7		TRUE	TRUE	NA	chr11:114399657-114401063	chr11:114399657-114401063	chr11:114243300-114244580;chr11:114256367-114258577;chr11:114439248-114440201;chr11:114035755-114036664;chr11:114058973-114061760;chr11:114090213-114092728;chr11:114114993-114116297;chr11:114128627-114130795;chr11:114182514-114183629;chr11:114256367-114258577;chr11:114439248-114440201	2		0.524
ENSG00000077152	UBE2T		FALSE	TRUE	NA				1		1.304
ENSG00000077152	UBE2T		TRUE	FALSE	NA	chr1:202341492-202342529	chr1:202341492-202342529		3		1.304
ENSG00000077152	UBE2T		TRUE	TRUE	NA	chr1:202341492-202342529	chr1:202341492-202342529		1		1.304
ENSG00000077235	GTF3C1		FALSE	TRUE	NA				1		0.173
ENSG00000077463	SIRT6		TRUE	TRUE	NA	chr19:4181994-4183005	chr19:4181994-4183005		1		0.698
ENSG00000077616	NAALAD2		TRUE	TRUE	NA	chr11:90134197-90135309	chr11:90134197-90135309		1		1.09
ENSG00000077721	UBE2A		FALSE	TRUE	NA				1		0.537
ENSG00000077943	ITGA8		TRUE	FALSE	NA	chr10:15718643-15720403	chr10:15718643-15720403	chr10:15369644-15371737	1		0.664
ENSG00000078070	MCCC1		TRUE	FALSE	NA	chr3:183098919-183099871	chr3:183098919-183099871		2		0.902
ENSG00000078070	MCCC1		TRUE	TRUE	NA	chr3:183098919-183099871	chr3:183098919-183099871		1		0.902
ENSG00000078114	NEBL		FALSE	TRUE	False				1		1.139
ENSG00000078295	ADCY2		TRUE	FALSE	NA	chr5:7394924-7396956	chr5:7394924-7396956;chr5:7763507-7764281;chr5:7815946-7816926		1		0.261
ENSG00000078699	CBFA2T2		FALSE	TRUE	NA				1		0.263
ENSG00000078699	CBFA2T2		TRUE	TRUE	NA	chr20:33489642-33490733	chr20:33489642-33490733	chr20:33400679-33402368;chr20:33673532-33675147	1		0.263
ENSG00000078804	TP53INP2		FALSE	TRUE	NA				1		0.542
ENSG00000079102	RUNX1T1		FALSE	TRUE	NA				1		0.312
ENSG00000079313	REXO1		FALSE	TRUE	NA				1		0.3
ENSG00000079337	RAPGEF3		FALSE	TRUE	NA				1		0.951
ENSG00000079387	SENP1		FALSE	TRUE	NA				1		0.285
ENSG00000080031	PTPRH		FALSE	TRUE	NA				1		1.182
ENSG00000080371	RAB21		FALSE	TRUE	False				1		0.671
ENSG00000080546	SESN1		FALSE	TRUE	NA				1		0.658
ENSG00000080644	CHRNA3		FALSE	TRUE	NA				1		1.148
ENSG00000080986	NDC80		FALSE	TRUE	NA				1		0.699
ENSG00000081087	OSTM1	OSTEOPETROSIS, AUTOSOMAL RECESSIVE 5; OPTB5	FALSE	TRUE	NA				1		0.737
ENSG00000081913	PHLPP1		TRUE	TRUE	NA	chr18:62714757-62716358	chr18:62714757-62716358	chr18:61892729-61894815;chr18:62186509-62188262;chr18:62522354-62523818;chr18:61742453-61744677;chr18:61822557-61823968;chr18:61892729-61894815;chr18:62186509-62188262;chr18:62324481-62326376;chr18:62522354-62523818;chr18:62610295-62612795;chr18:63024460-63026733;chr18:63208520-63210325;chr18:63319538-63321125;chr18:63366305-63368033;chr18:63421898-63423126	2		0.257
ENSG00000082068	WDR70		TRUE	TRUE	NA	chr5:37379045-37379710	chr5:37379045-37379710		1		0.757
ENSG00000082175	PGR		TRUE	FALSE	NA	chr11:101126951-101129902	chr11:101126951-101129902		1		0.47
ENSG00000082397	EPB41L3		TRUE	TRUE	False	chr18:5628358-5630965	chr18:5628358-5630965		1		0.477
ENSG00000083457	ITGAE		FALSE	TRUE	NA				1		0.884
ENSG00000083520	DIS3		FALSE	TRUE	True				1		1.006
ENSG00000083720	OXCT1		FALSE	TRUE	NA				1		0.541
ENSG00000083750	RRAGB		TRUE	FALSE	NA	chrX:55717431-55718478	chrX:55717431-55718478		2		0.427
ENSG00000083750	RRAGB		TRUE	TRUE	NA	chrX:55717431-55718478	chrX:55717431-55718478	;chrX:56563167-56565524	2		0.427
ENSG00000084072	PPIE		TRUE	FALSE	NA	chr1:39738515-39739625	chr1:39738515-39739625	chr1:39815875-39817642	1		0.445
ENSG00000084234	APLP2		FALSE	TRUE	NA				1		0.393
ENSG00000084652	TXLNA		TRUE	TRUE	False	chr1:32179244-32180715	chr1:32179244-32180715		1		0.24
ENSG00000084774	CAD	DEVELOPMENTAL AND EPILEPTIC ENCEPHALOPATHY 50; DEE50	FALSE	TRUE	True				1		0.251
ENSG00000085721	RRN3		FALSE	TRUE	NA				1		0.648
ENSG00000085721	RRN3		TRUE	FALSE	NA	chr16:15093934-15094820	chr16:15093934-15094820		1		0.648
ENSG00000086102	NFX1		FALSE	TRUE	NA				1		0.457
ENSG00000086598	TMED2		FALSE	TRUE	False				1		0.414
ENSG00000087157	PGS1		TRUE	FALSE	NA	chr17:78378004-78379218	chr17:78378004-78379218		1		1.131
ENSG00000087460	GNAS		TRUE	FALSE	NA	chr20:58888766-58889372	chr20:58888766-58889372		1		0.372
ENSG00000087495	PHACTR3		FALSE	TRUE	NA				1		0.257
ENSG00000087495	PHACTR3		TRUE	FALSE	NA	chr20:59603840-59606292	chr20:59603840-59606292		1		0.257
ENSG00000087495	PHACTR3		TRUE	TRUE	NA	chr20:59603840-59606292;chr20:59835281-59836382	chr20:59596714-59599257;chr20:59603840-59606292;chr20:59696243-59697645;chr20:59750571-59751769;chr20:59835281-59836382	chr20:59939672-59941252;chr20:60057329-60059077;chr20:60210869-60212356;chr20:60490283-60491491;chr20:60506858-60507842;chr20:60586246-60587481;chr20:60692264-60693882	1		0.257
ENSG00000088280	ASAP3		TRUE	FALSE	NA	chr1:23483569-23484928	chr1:23483569-23484928	chr1:23530594-23532043	1		0.711
ENSG00000088543	C3orf18		TRUE	TRUE	NA	chr3:50567371-50568007	chr3:50567371-50568007;chr3:50568914-50569740		1		1.694
ENSG00000088854	C20orf194		FALSE	TRUE	NA				1		0.6
ENSG00000089057	SLC23A2		FALSE	TRUE	NA				1		0.528
ENSG00000089063	TMEM230		FALSE	TRUE	NA				1		1.641
ENSG00000089682	RBM41		FALSE	TRUE	NA				1		0.319
ENSG00000089723	OTUB2		FALSE	TRUE	NA				1		1.856
ENSG00000089820	ARHGAP4		FALSE	TRUE	NA				1		0.313
ENSG00000089820	ARHGAP4		TRUE	TRUE	NA	chrX:153927196-153928756;chrX:153934450-153935762	chrX:153927196-153928756;chrX:153934450-153935762		1		0.313
ENSG00000089847	ANKRD24		TRUE	FALSE	NA	chr19:4181994-4183005	chr19:4181994-4183005		1		0.901
ENSG00000089876	DHX32		FALSE	TRUE	NA				1		0.888
ENSG00000090273	NUDC		FALSE	TRUE	True				1		0.382
ENSG00000090520	DNAJB11		FALSE	TRUE	False				1		0.518
ENSG00000090581	GNPTG		FALSE	TRUE	NA				1		1.215
ENSG00000090857	PDPR		TRUE	FALSE	False	chr16:70113922-70114897	chr16:70113922-70114897		1		0.676
ENSG00000090932	DLL3		FALSE	TRUE	NA				2		0.873
ENSG00000091157	WDR7		TRUE	TRUE	False	chr18:56650919-56651863	chr18:56650919-56651863	chr18:57434316-57435767;chr18:57621282-57622321	1		0.181
ENSG00000091164	TXNL1		TRUE	TRUE	True	chr18:56650919-56651863	chr18:56650919-56651863	chr18:57434316-57435767;chr18:57621282-57622321	1		0.395
ENSG00000091527	CDV3		FALSE	TRUE	False				1		0.517
ENSG00000092621	PHGDH		FALSE	TRUE	NA				1		0.778
ENSG00000092621	PHGDH		FALSE	TRUE	True				1		0.778
ENSG00000092931	MFSD11		FALSE	TRUE	NA				1		0.856
ENSG00000092978	GPATCH2		FALSE	TRUE	NA				1		1.064
ENSG00000093144	ECHDC1		TRUE	TRUE	NA	chr6:127342178-127344668	chr6:127342178-127344668		1		1.519
ENSG00000094631	HDAC6		FALSE	TRUE	False				1		0.072
ENSG00000095015	MAP3K1		FALSE	TRUE	NA				1		0.214
ENSG00000095564	BTAF1		FALSE	TRUE	NA				1		0.128
ENSG00000096872	IFT74		TRUE	TRUE	NA	chr9:26955995-26957056	chr9:26955995-26957056		1		0.88
ENSG00000099622	CIRBP		FALSE	TRUE	True				1		0.598
ENSG00000099624	ATP5F1D		FALSE	TRUE	False				1		1.457
ENSG00000099625	CBARP		TRUE	TRUE	NA	chr19:1236431-1238493	chr19:1236431-1238493	chr19:1026231-1028956;chr19:1039713-1041430;chr19:1113031-1114050;chr19:1205214-1206076;chr19:1213511-1215660;chr19:1315467-1316367;chr19:1372948-1374602;chr19:1490152-1491311;chr19:1546098-1547004;chr19:1575410-1578852;chr19:1605156-1606451;chr19:1651723-1653288;chr19:1754627-1756161;chr19:510712-510917;chr19:543879-545346;chr19:572123-573720;chr19:622009-625419;chr19:632578-633944;chr19:639308-…	1		0.592
ENSG00000099804	CDC34		FALSE	TRUE	True				1		0.305
ENSG00000099817	POLR2E		FALSE	TRUE	False				1		1.487
ENSG00000099821	POLRMT		TRUE	FALSE	NA	chr19:632578-633944	chr19:622009-625419;chr19:632578-633944;chr19:639308-640247	chr19:1026231-1028956;chr19:1039713-1041430;chr19:1113031-1114050;chr19:1205214-1206076;chr19:1213511-1215660;chr19:1236431-1238493;chr19:1315467-1316367;chr19:1372948-1374602;chr19:1490152-1491311;chr19:1546098-1547004;chr19:1575410-1578852;chr19:1605156-1606451;chr19:510712-510917;chr19:543879-545346;chr19:572123-573720;chr19:708424-711010;chr19:788533-789798;chr19:980139-980926	1		0.943
ENSG00000099864	PALM		TRUE	FALSE	False	chr19:708424-711010	chr19:708424-711010		1		0.517
ENSG00000099864	PALM		TRUE	TRUE	False	chr19:708424-711010	chr19:708424-711010	chr19:1026231-1028956;chr19:1039713-1041430;chr19:1113031-1114050;chr19:1205214-1206076;chr19:1213511-1215660;chr19:1236431-1238493;chr19:1315467-1316367;chr19:1372948-1374602;chr19:1490152-1491311;chr19:1546098-1547004;chr19:1575410-1578852;chr19:1605156-1606451;chr19:1651723-1653288;chr19:510712-510917;chr19:543879-545346;chr19:572123-573720;chr19:622009-625419;chr19:632578-633944;chr19:639308-…	1		0.517
ENSG00000099968	BCL2L13		TRUE	FALSE	NA	chr22:17638004-17639254	chr22:17638004-17639254		1		0.803
ENSG00000100029	PES1		FALSE	TRUE	False				1		0.376
ENSG00000100084	HIRA		TRUE	FALSE	NA	chr22:19447012-19448482	chr22:19447012-19448482		1		0.136
ENSG00000100138	SNU13		FALSE	TRUE	False				1		0.655
ENSG00000100138	SNU13		FALSE	TRUE	NA				2		0.655
ENSG00000100138	SNU13		TRUE	TRUE	False	chr22:41681741-41683134	chr22:41681741-41683134		2		0.655
ENSG00000100225	FBXO7		TRUE	TRUE	False	chr22:32474406-32475701	chr22:32474406-32475701	;chr22:32541359-32543426	2		0.877
ENSG00000100266	PACSIN2		FALSE	TRUE	NA				1		0.454
ENSG00000100296	THOC5		TRUE	FALSE	NA	chr22:29553302-29554238	chr22:29553302-29554238		1		0.435
ENSG00000100330	MTMR3		FALSE	TRUE	NA				1		0.258
ENSG00000100360	IFT27		FALSE	TRUE	False				1		1.411
ENSG00000100393	EP300		FALSE	TRUE	False				1		0.099
ENSG00000100416	TRMU		FALSE	TRUE	NA				1		1.561
ENSG00000100418	DESI1		FALSE	TRUE	NA				1		1.047
ENSG00000100461	RBM23		FALSE	TRUE	NA				1		1.049
ENSG00000100505	TRIM9		FALSE	TRUE	NA				1		0.17
ENSG00000100592	DAAM1		FALSE	TRUE	False				1		0.261
ENSG00000100604	CHGA		FALSE	TRUE	NA				1		0.568
ENSG00000100644	HIF1A		TRUE	TRUE	NA	chr14:61694904-61696408	chr14:61694904-61696408		1	10.1016/j.neuroscience.2019.06.025	0.309
ENSG00000100714	MTHFD1		TRUE	FALSE	True	chr14:64387284-64388876	chr14:64387284-64388876		1		0.448
ENSG00000100897	DCAF11		FALSE	TRUE	NA				1		0.498
ENSG00000100934	SEC23A		FALSE	TRUE	False				1		0.741
ENSG00000101004	NINL		FALSE	TRUE	NA				1		1.092
ENSG00000101109	STK4		FALSE	TRUE	NA				1		0.524
ENSG00000101187	SLCO4A1		FALSE	TRUE	NA				1		1
ENSG00000101189	MRGBP		FALSE	TRUE	NA				1		0.35
ENSG00000101199	ARFGAP1		FALSE	TRUE	False				1		0.599
ENSG00000101199	ARFGAP1		FALSE	TRUE	NA				1		0.599
ENSG00000101255	TRIB3		TRUE	FALSE	NA	chr20:380624-382530	chr20:380624-382530		1		1.888
ENSG00000101310	SEC23B		FALSE	TRUE	NA				1		0.978
ENSG00000101337	TM9SF4		FALSE	TRUE	False				1		0.25
ENSG00000101346	POFUT1		TRUE	FALSE	False	chr20:32207101-32208171	chr20:32207101-32208171		1		0.33
ENSG00000101347	SAMHD1		TRUE	TRUE	NA	chr20:36950969-36952236	chr20:36950969-36952236		1		0.938
ENSG00000101350	KIF3B		FALSE	TRUE	NA				2		0.451
ENSG00000101367	MAPRE1		FALSE	TRUE	True				2		0.21
ENSG00000101391	CDK5RAP1		TRUE	TRUE	NA	chr20:33400679-33402368	chr20:33400679-33402368	chr20:32482300-32484865;chr20:33489642-33490733;chr20:33673532-33675147	1		1.356
ENSG00000101413	RPRD1B		FALSE	TRUE	NA				1		0.603
ENSG00000101460	MAP1LC3A		FALSE	TRUE	True				1		1.328
ENSG00000101493	ZNF516		TRUE	FALSE	NA	chr18:76496113-76496758	chr18:76496113-76496758		1		0.176
ENSG00000101680	LAMA1		TRUE	FALSE	NA	chr18:7116890-7118233	chr18:7116890-7118233	chr18:7190098-7191145	1		0.621
ENSG00000101680	LAMA1		TRUE	TRUE	NA	chr18:7116890-7118233	chr18:7116890-7118233		1		0.621
ENSG00000101752	MIB1		FALSE	TRUE	NA				1		1.973
ENSG00000101850	GPR143		TRUE	FALSE	NA	chrX:9785515-9787201	chrX:9785515-9787201	chrX:9877067-9878912;chrX:9887693-9888647;chrX:9911520-9913371	1		0.374
ENSG00000101856	PGRMC1		FALSE	TRUE	True				1		0.823
ENSG00000101882	NKAP		FALSE	TRUE	NA				1		0.172
ENSG00000101888	NXT2		FALSE	TRUE	NA				1		0.505
ENSG00000101898	MCTS2P		FALSE	TRUE	NA				1
ENSG00000101898	MCTS2P		TRUE	FALSE	NA	chr20:31546806-31547615	chr20:31546806-31547615		1
ENSG00000101898	MCTS2P		TRUE	TRUE	NA	chr20:31546806-31547615	chr20:31546806-31547615		1
ENSG00000101911	PRPS2		TRUE	FALSE	NA	chrX:12790952-12792444	chrX:12790952-12792444		1		0.343
ENSG00000101928	MOSPD1		FALSE	TRUE	NA				1		0.361
ENSG00000101966	XIAP		FALSE	TRUE	NA				1		0.374
ENSG00000101974	ATP11C		TRUE	FALSE	NA	chrX:139931240-139933697	chrX:139931240-139933697		1		0.232
ENSG00000101997	CCDC22		FALSE	TRUE	NA				1		0.123
ENSG00000102003	SYP		FALSE	TRUE	True				1		0.385
ENSG00000102030	NAA10		FALSE	TRUE	NA				1		0.522
ENSG00000102030	NAA10		TRUE	TRUE	NA	chrX:153934450-153935762	chrX:153927196-153928756;chrX:153934450-153935762		1		0.522
ENSG00000102032	RENBP		FALSE	TRUE	NA				1		0.491
ENSG00000102057	KCND1		TRUE	FALSE	NA	chrX:48971394-48973057	chrX:48971394-48973057		1		0.561
ENSG00000102078	SLC25A14		FALSE	TRUE	NA				2		0.223
ENSG00000102098	SCML2		FALSE	TRUE	NA				1		0.132
ENSG00000102103	PQBP1		FALSE	TRUE	False				1		0.499
ENSG00000102103	PQBP1		TRUE	FALSE	False	chrX:48896863-48898412	chrX:48896863-48898412	chrX:48957482-48958933;chrX:49042916-49044086;chrX:49878419-49880159	1		0.499
ENSG00000102172	SMS		FALSE	TRUE	True				1		0.305
ENSG00000102181	CD99L2		TRUE	FALSE	NA	chrX:150898224-150899818	chrX:150898224-150899818	chrX:149938274-149940753	1		1.037
ENSG00000102221	JADE3		FALSE	TRUE	NA				1		0.124
ENSG00000102225	CDK16		FALSE	TRUE	NA				1		0.258
ENSG00000102230	PCYT1B		TRUE	FALSE	NA	chrX:24646696-24648021	chrX:24646696-24648021		1		0.403
ENSG00000102241	HTATSF1		TRUE	FALSE	False	chrX:136496592-136497986	chrX:136496592-136497986		1		0.217
ENSG00000102309	PIN4		FALSE	TRUE	False				1		0.727
ENSG00000102309	PIN4		TRUE	FALSE	False	chrX:72181096-72182034	chrX:72181096-72182034	chrX:71909973-71912283;chrX:72018210-72019199	1		0.727
ENSG00000102393	GLA		FALSE	TRUE	NA				1		0.177
ENSG00000102409	BEX4		FALSE	TRUE	NA				2		0.821
ENSG00000102908	NFAT5		FALSE	TRUE	NA				1		0.205
ENSG00000102910	LONP2		FALSE	TRUE	False				1		1.349
ENSG00000103024	NME3		TRUE	FALSE	False	chr16:1770986-1771895	chr16:1770986-1771895		1		1.949
ENSG00000103037	SETD6		FALSE	TRUE	NA				1		1.633
ENSG00000103152	MPG		FALSE	TRUE	True				1		1.65
ENSG00000103202	NME4		FALSE	TRUE	False				2		1.565
ENSG00000103222	ABCC1		TRUE	TRUE	NA	chr16:15949070-15950806	chr16:15949070-15950806	chr16:15493279-15494417;chr16:15857855-15859478	1		0.397
ENSG00000103241	FOXF1		TRUE	FALSE	NA	chr16:86509209-86511281	chr16:86509209-86511281		1		0.302
ENSG00000103335	PIEZO1		FALSE	TRUE	NA				1		0.581
ENSG00000103342	GSPT1		FALSE	TRUE	NA				1		0.16
ENSG00000103351	CLUAP1		FALSE	TRUE	NA				1		0.683
ENSG00000103381	CPPED1		TRUE	TRUE	NA	chr16:12803337-12804145	chr16:12803337-12804145	;chr16:12900697-12903771	3		1.447
ENSG00000103429	BFAR		FALSE	TRUE	NA				1		0.993
ENSG00000103460	TOX3		FALSE	TRUE	NA				1		0.181
ENSG00000103742	IGDCC4		FALSE	TRUE	NA				1		0.55
ENSG00000104047	DTWD1		FALSE	TRUE	NA				1		1.677
ENSG00000104067	TJP1		FALSE	TRUE	False				1		0.071
ENSG00000104320	NBN	NIJMEGEN BREAKAGE SYNDROME; NBS	FALSE	TRUE	NA				1		1.01
ENSG00000104341	LAPTM4B		FALSE	TRUE	NA				1		1.797
ENSG00000104518	GSDMD		TRUE	FALSE	NA	chr8:143553018-143554246	chr8:143553018-143554246		1		1.446
ENSG00000104529	EEF1D		FALSE	TRUE	False				1		0.838
ENSG00000104723	TUSC3		TRUE	TRUE	NA	chr8:15539736-15540968	chr8:15539736-15540968		2		0.926
ENSG00000104728	ARHGEF10		TRUE	TRUE	NA	chr8:1823231-1824444	chr8:1823231-1824444		1		0.976
ENSG00000104738	MCM4		FALSE	TRUE	False				1		0.552
ENSG00000104774	MAN2B1	MANNOSIDOSIS, ALPHA B, LYSOSOMAL; MANSA	FALSE	TRUE	False				1		0.967
ENSG00000104866	PPP1R37		TRUE	FALSE	NA	chr19:45091197-45092248	chr19:45091197-45092248		1		0.26
ENSG00000104872	PIH1D1		FALSE	TRUE	NA				1		0.928
ENSG00000104884	ERCC2	CEREBROOCULOFACIOSKELETAL SYNDROME 2; COFS2	FALSE	TRUE	NA				2		1.086
ENSG00000104998	IL27RA		FALSE	TRUE	NA				1		0.903
ENSG00000105136	ZNF419		TRUE	FALSE	NA	chr19:57487466-57488153	chr19:57487466-57488153		1		1.479
ENSG00000105251	SHD		FALSE	TRUE	NA				1		1.125
ENSG00000105321	CCDC9		TRUE	FALSE	NA	chr19:47256324-47257709	chr19:47256324-47257709;chr19:47273234-47275625	chr19:47226021-47226786;chr19:47227015-47229057;chr19:47231104-47231680;chr19:47239405-47240164;chr19:47242949-47243521	1		0.733
ENSG00000105327	BBC3		TRUE	TRUE	NA	chr19:47227015-47229057;chr19:47231104-47231680	chr19:47226021-47226786;chr19:47227015-47229057;chr19:47231104-47231680;chr19:47239405-47240164	chr19:47242949-47243521;chr19:47256324-47257709;chr19:47273234-47275625	1		1.589
ENSG00000105379	ETFB		FALSE	TRUE	False				1		0.825
ENSG00000105429	MEGF8		FALSE	TRUE	NA				1		0.366
ENSG00000105472	CLEC11A		FALSE	TRUE	NA				3		1.116
ENSG00000105552	BCAT2		FALSE	TRUE	True				1		1.22
ENSG00000105556	MIER2		FALSE	TRUE	NA				1		0.358
ENSG00000105559	PLEKHA4		FALSE	TRUE	NA				1		0.822
ENSG00000105671	DDX49		FALSE	TRUE	NA				1		1.191
ENSG00000105696	TMEM59L		FALSE	TRUE	NA				1		0.847
ENSG00000105750	ZNF85		FALSE	TRUE	NA				2		1.873
ENSG00000105771	SMG9		FALSE	TRUE	NA				1		1.098
ENSG00000105819	PMPCB	MULTIPLE MITOCHONDRIAL DYSFUNCTIONS SYNDROME 6; MMDS6	FALSE	TRUE	False				1		0.899
ENSG00000105877	DNAH11		TRUE	FALSE	NA	chr7:21542739-21543952	chr7:21542739-21543952		1		0.674
ENSG00000105889	STEAP1B		TRUE	FALSE	NA	chr7:22499836-22500503	chr7:22499836-22500503		1		1.277
ENSG00000105953	OGDH	OXOGLUTARATE DEHYDROGENASE DEFICIENCY; OGDHD	FALSE	TRUE	False				1		0.274
ENSG00000105971	CAV2		TRUE	FALSE	NA	chr7:116499022-116500976	chr7:116499022-116500976		1		1.343
ENSG00000106070	GRB10		FALSE	TRUE	NA				2		0.335
ENSG00000106070	GRB10		TRUE	FALSE	NA	chr7:50782098-50783657	chr7:50782098-50783657		2		0.335
ENSG00000106333	PCOLCE		FALSE	TRUE	NA				1		0.863
ENSG00000106355	LSM5		FALSE	TRUE	NA				1		1.355
ENSG00000106484	MEST		FALSE	TRUE	NA				1		0.467
ENSG00000106484	MEST		TRUE	FALSE	NA	chr7:130490351-130492591	chr7:130490351-130492591		2		0.467
ENSG00000106524	ANKMY2		FALSE	TRUE	NA				1		0.924
ENSG00000106526	ACTR3C		TRUE	FALSE	NA	chr7:150322881-150323896	chr7:150322881-150323896		1		1.374
ENSG00000106537	TSPAN13		FALSE	TRUE	NA				1		1.106
ENSG00000106538	RARRES2		FALSE	TRUE	NA				1		1.716
ENSG00000106565	TMEM176B		FALSE	TRUE	NA				1		1.753
ENSG00000106615	RHEB		FALSE	TRUE	True				1		0.247
ENSG00000106628	POLD2		FALSE	TRUE	True				1		0.692
ENSG00000106633	GCK		TRUE	FALSE	NA	chr7:44145520-44148024	chr7:44145520-44148024		1		0.443
ENSG00000106992	AK1		FALSE	TRUE	NA				1		0.937
ENSG00000107105	ELAVL2		FALSE	TRUE	False				1	10.1038/srep44500	0.189
ENSG00000107105	ELAVL2		TRUE	FALSE	True	chr9:23820576-23822093;chr9:23826181-23826765	chr9:23820576-23822093;chr9:23826181-23826765		2	10.1038/srep44500	0.189
ENSG00000107223	EDF1		FALSE	TRUE	True				1		0.509
ENSG00000107263	RAPGEF1		FALSE	TRUE	NA				1		0.222
ENSG00000107281	NPDC1		TRUE	TRUE	NA	chr9:137045335-137046833	chr9:137045335-137046833	chr9:136840762-136843255;chr9:136847797-136849974;chr9:136886006-136887504;chr9:136943766-136945007;chr9:136949621-136950677;chr9:136991927-136993052;chr9:137027521-137029652;chr9:137063185-137065224;chr9:137069858-137071547;chr9:137076851-137079370	1		0.736
ENSG00000107290	SETX	SPINOCEREBELLAR ATAXIA, AUTOSOMAL RECESSIVE, WITH AXONAL NEUROPATHY 2; SCAN2	FALSE	TRUE	NA				1	10.1007/s40142-020-00194-8;10.1038/nrdp.2017.71;10.1111/eci.13228	0.296
ENSG00000107331	ABCA2		TRUE	TRUE	NA	chr9:137027521-137029652	chr9:137027521-137029652	chr9:136840762-136843255;chr9:136847797-136849974;chr9:136886006-136887504;chr9:136943766-136945007;chr9:136949621-136950677;chr9:136991927-136993052;chr9:137045335-137046833;chr9:137063185-137065224;chr9:137069858-137071547;chr9:137076851-137079370	1	10.1038/srep09124	0.169
ENSG00000107521	HPS1		FALSE	TRUE	NA				1		0.692
ENSG00000107560	RAB11FIP2		FALSE	TRUE	NA				1		0.351
ENSG00000107566	ERLIN1	SPASTIC PARAPLEGIA 62, AUTOSOMAL RECESSIVE; SPG62	FALSE	TRUE	False				1		0.539
ENSG00000107581	EIF3A		FALSE	TRUE	NA				1		0.131
ENSG00000107614	TRDMT1		TRUE	FALSE	NA	chr10:17200932-17202127	chr10:17137788-17140274;chr10:17200932-17202127	chr10:16816943-16817967;chr10:17228210-17230857	1		1.191
ENSG00000107719	PALD1		FALSE	TRUE	NA				1		0.907
ENSG00000107771	CCSER2		FALSE	TRUE	NA				1		0.384
ENSG00000107798	LIPA		TRUE	FALSE	False	chr10:89251177-89252202	chr10:89251177-89252202		1		0.998
ENSG00000107854	TNKS2		FALSE	TRUE	NA				1		0.481
ENSG00000107954	NEURL1		TRUE	FALSE	NA	chr10:103554696-103556018	chr10:103554696-103556018		1		0.739
ENSG00000108262	GIT1		FALSE	TRUE	NA				1		0.22
ENSG00000108465	CDK5RAP3		FALSE	TRUE	False				1		1.081
ENSG00000108523	RNF167		FALSE	TRUE	NA				1		0.626
ENSG00000108551	RASD1		FALSE	TRUE	NA				1		1.184
ENSG00000108578	BLMH		FALSE	TRUE	NA				1		0.482
ENSG00000108582	CPD		FALSE	TRUE	False				1		0.433
ENSG00000108587	GOSR1		FALSE	TRUE	NA				1		0.642
ENSG00000108651	UTP6		FALSE	TRUE	NA				1		0.668
ENSG00000108666	C17orf75		FALSE	TRUE	NA				1		0.483
ENSG00000108671	PSMD11		FALSE	TRUE	NA				1		0.159
ENSG00000108679	LGALS3BP		FALSE	TRUE	NA				1		1.426
ENSG00000108825	PTGES3L-AARSD1		FALSE	TRUE	NA				1		0.877
ENSG00000108924	HLF		FALSE	TRUE	NA				1		0.313
ENSG00000109132	PHOX2B		FALSE	TRUE	NA				1		0.34
ENSG00000109536	FRG1		FALSE	TRUE	False				2		1.308
ENSG00000109705	NKX3-2		TRUE	FALSE	NA	chr4:13543753-13545295	chr4:13543753-13545295		1		0.631
ENSG00000109832	DDX25		FALSE	TRUE	NA				1		1.312
ENSG00000109906	ZBTB16		TRUE	FALSE	NA	chr11:114058973-114061760	chr11:114058973-114061760;chr11:114090213-114092728;chr11:114114993-114116297;chr11:114128627-114130795;chr11:114182514-114183629;chr11:114256367-114258577	chr11:114035755-114036664;chr11:114399657-114401063;chr11:114439248-114440201	1		0.193
ENSG00000109991	P2RX3		FALSE	TRUE	False				1		0.932
ENSG00000110063	DCPS		FALSE	TRUE	True				1		1.242
ENSG00000110075	PPP6R3		FALSE	TRUE	True				1		0.284
ENSG00000110171	TRIM3		FALSE	TRUE	NA				1		0.293
ENSG00000110237	ARHGEF17		TRUE	FALSE	NA	chr11:73342262-73344646	chr11:73342262-73344646		1		0.293
ENSG00000110237	ARHGEF17		TRUE	TRUE	NA	chr11:73342262-73344646	chr11:73342262-73344646		1		0.293
ENSG00000110318	CEP126		FALSE	TRUE	NA				1		0.962
ENSG00000110324	IL10RA		FALSE	TRUE	NA				1		0.685
ENSG00000110367	DDX6		TRUE	TRUE	True	chr11:118790262-118792452	chr11:118790262-118792452;chr11:118792776-118793089		1		0.174
ENSG00000110395	CBL		FALSE	TRUE	False				1		0.503
ENSG00000110395	CBL		FALSE	TRUE	NA				1		0.503
ENSG00000110435	PDHX		FALSE	TRUE	False				1		0.718
ENSG00000110514	MADD		FALSE	TRUE	NA				1		0.576
ENSG00000110651	CD81		FALSE	TRUE	False				1		0.381
ENSG00000110786	PTPN5		FALSE	TRUE	NA				1		0.56
ENSG00000110801	PSMD9		FALSE	TRUE	False				1		1.446
ENSG00000110911	SLC11A2		FALSE	TRUE	NA				1		0.526
ENSG00000110917	MLEC		FALSE	TRUE	False				1		0.545
ENSG00000110944	IL23A		TRUE	FALSE	NA	chr12:56333107-56334580	chr12:56333107-56334580		2		0.711
ENSG00000110975	SYT10		TRUE	FALSE	NA	chr12:33438826-33440189	chr12:33438826-33440189		1		0.753
ENSG00000110987	BCL7A		FALSE	TRUE	NA				1		0.725
ENSG00000111011	RSRC2		FALSE	TRUE	False				1		0.217
ENSG00000111186	WNT5B		FALSE	TRUE	NA				1		0.494
ENSG00000111271	ACAD10		FALSE	TRUE	NA				1		1.085
ENSG00000111275	ALDH2		FALSE	TRUE	False				1		1.094
ENSG00000111275	ALDH2		FALSE	TRUE	True				1		1.094
ENSG00000111361	EIF2B1		FALSE	TRUE	NA				1		0.976
ENSG00000111678	C12orf57		FALSE	TRUE	False				1		1.863
ENSG00000111906	HDDC2		FALSE	TRUE	False				2		1.19
ENSG00000111912	NCOA7		FALSE	TRUE	NA				1		0.521
ENSG00000112183	RBM24		FALSE	TRUE	NA				1		0.903
ENSG00000112210	RAB23		FALSE	TRUE	True				1		0.833
ENSG00000112218	GPR63		FALSE	TRUE	NA				1		0.701
ENSG00000112280	COL9A1		TRUE	FALSE	NA	chr6:70282299-70283745	chr6:70282299-70283745		1		0.814
ENSG00000112304	ACOT13		FALSE	TRUE	True				1		1.936
ENSG00000112379	ARFGEF3		FALSE	TRUE	NA				1		0.203
ENSG00000112511	PHF1		FALSE	TRUE	NA				1		0.203
ENSG00000112514	CUTA		FALSE	TRUE	False				1		1.649
ENSG00000112592	TBP	PARKINSON DISEASE, LATE-ONSET; PD & SPINOCEREBELLAR ATAXIA 17; SCA17	TRUE	FALSE	NA	chr6:170552956-170553490	chr6:170552956-170553490		1		0.619
ENSG00000112659	CUL9		FALSE	TRUE	NA				1		0.28
ENSG00000112699	GMDS		TRUE	FALSE	NA	chr6:2244947-2246131	chr6:2244947-2246131		1		0.273
ENSG00000112763	BTN2A1		FALSE	TRUE	NA				1		1.829
ENSG00000112763	BTN2A1		TRUE	TRUE	NA	chr6:26457457-26458720	chr6:26457457-26458720		1		1.829
ENSG00000112851	ERBIN		FALSE	TRUE	NA				1		0.285
ENSG00000112852	PCDHB2		FALSE	TRUE	False				1		1.119
ENSG00000112855	HARS2		FALSE	TRUE	False				1		0.736
ENSG00000112902	SEMA5A		TRUE	FALSE	NA	chr5:9544373-9546586	chr5:9373343-9374416;chr5:9544373-9546586		1		0.483
ENSG00000112996	MRPS30		FALSE	TRUE	NA				1		1.103
ENSG00000113108	APBB3		FALSE	TRUE	NA				1		0.974
ENSG00000113163	CERT1		FALSE	TRUE	NA				1		0.364
ENSG00000113296	THBS4		TRUE	FALSE	NA	chr5:79990516-79991737	chr5:79990516-79991737		1		0.922
ENSG00000113318	MSH3		FALSE	TRUE	False				1		1.158
ENSG00000113391	FAM172A		FALSE	TRUE	NA				1		0.725
ENSG00000113407	TARS1		FALSE	TRUE	True				1		0.797
ENSG00000113448	PDE4D		TRUE	TRUE	NA	chr5:59038698-59040156	chr5:59038698-59040156;chr5:59127106-59128222;chr5:59316719-59318271	chr5:58459402-58461147;chr5:58581956-58583858	1		0.206
ENSG00000113621	TXNDC15		FALSE	TRUE	NA				2		0.757
ENSG00000113643	RARS1		FALSE	TRUE	False				1		0.766
ENSG00000113643	RARS1		FALSE	TRUE	NA				1		0.766
ENSG00000113805	CNTN3		FALSE	TRUE	NA				1		0.514
ENSG00000113838	TBCCD1		FALSE	TRUE	NA				1		0.639
ENSG00000114354	TFG	NEUROPATHY, HEREDITARY MOTOR AND SENSORY, OKINAWA TYPE; HMSNO	TRUE	FALSE	False	chr3:100709075-100710273	chr3:100709075-100710273		1	10.1111/eci.13228	0.511
ENSG00000114354	TFG	NEUROPATHY, HEREDITARY MOTOR AND SENSORY, OKINAWA TYPE; HMSNO	TRUE	FALSE	NA	chr3:100709075-100710273	chr3:100709075-100710273		1	10.1111/eci.13228	0.511
ENSG00000114374	USP9Y		FALSE	TRUE	NA				6		0.589
ENSG00000114405	C3orf14		FALSE	TRUE	NA				1		1.804
ENSG00000114450	GNB4		TRUE	FALSE	NA	chr3:179450901-179452401	chr3:179450901-179452401		1		0.698
ENSG00000114520	SNX4		FALSE	TRUE	False				1		0.799
ENSG00000114631	PODXL2		FALSE	TRUE	False				1		0.141
ENSG00000114686	MRPL3		FALSE	TRUE	NA				1		1.38
ENSG00000114686	MRPL3		FALSE	TRUE	True				1		1.38
ENSG00000114735	HEMK1		FALSE	TRUE	NA				1		1.033
ENSG00000114735	HEMK1		TRUE	FALSE	NA	chr3:50568914-50569740	chr3:50567371-50568007;chr3:50568914-50569740		1		1.033
ENSG00000114923	SLC4A3		FALSE	TRUE	NA				1		0.527
ENSG00000115020	PIKFYVE		FALSE	TRUE	False				1		0.389
ENSG00000115226	FNDC4		FALSE	TRUE	NA				2		0.419
ENSG00000115239	ASB3		FALSE	TRUE	NA				1		0.899
ENSG00000115255	REEP6		TRUE	FALSE	NA	chr19:1490152-1491311	chr19:1490152-1491311	chr19:1026231-1028956;chr19:1039713-1041430;chr19:1113031-1114050;chr19:1205214-1206076;chr19:1213511-1215660;chr19:1236431-1238493;chr19:1315467-1316367;chr19:1372948-1374602;chr19:1546098-1547004;chr19:1575410-1578852;chr19:1605156-1606451;chr19:1651723-1653288;chr19:1754627-1756161;chr19:510712-510917;chr19:543879-545346;chr19:572123-573720;chr19:622009-625419;chr19:632578-633944;chr19:639308-…	1		1.495
ENSG00000115257	PCSK4		TRUE	FALSE	NA	chr19:1490152-1491311	chr19:1490152-1491311	chr19:1026231-1028956;chr19:1039713-1041430;chr19:1113031-1114050;chr19:1205214-1206076;chr19:1213511-1215660;chr19:1236431-1238493;chr19:1315467-1316367;chr19:1372948-1374602;chr19:1546098-1547004;chr19:1575410-1578852;chr19:1605156-1606451;chr19:1651723-1653288;chr19:1754627-1756161;chr19:510712-510917;chr19:543879-545346;chr19:572123-573720;chr19:622009-625419;chr19:632578-633944;chr19:639308-…	1		0.964
ENSG00000115268	RPS15		FALSE	TRUE	False				1		0.508
ENSG00000115286	NDUFS7		FALSE	TRUE	False				1		0.386
ENSG00000115350	POLE4		FALSE	TRUE	NA				1		1.68
ENSG00000115507	OTX1		TRUE	FALSE	NA	chr2:63050151-63051074	chr2:63050151-63051074		1		0.443
ENSG00000115762	PLEKHB2		FALSE	TRUE	NA				1		1.463
ENSG00000115828	QPCT		FALSE	TRUE	NA				1		1.534
ENSG00000115866	DARS1		TRUE	TRUE	NA	chr2:135984734-135986146	chr2:135984734-135986146	chr2:135875591-135876769;chr2:136025057-136026188	1		0.682
ENSG00000115966	ATF2		FALSE	TRUE	NA				1		0.283
ENSG00000116017	ARID3A		FALSE	TRUE	True				1		0.276
ENSG00000116299	ELAPOR1		FALSE	TRUE	NA				1		0.724
ENSG00000116478	HDAC1		TRUE	FALSE	False	chr1:32291745-32292885	chr1:32291745-32292885		1		0.405
ENSG00000116521	SCAMP3		FALSE	TRUE	False				1		0.705
ENSG00000116539	ASH1L		FALSE	TRUE	NA				1		0.062
ENSG00000116539	ASH1L		TRUE	TRUE	NA	chr1:155561973-155563554	chr1:155561973-155563554	chr1:155609704-155610413;chr1:155687881-155689339	1		0.062
ENSG00000116580	GON4L		FALSE	TRUE	NA				1		0.299
ENSG00000116584	ARHGEF2		FALSE	TRUE	NA				1		0.156
ENSG00000116586	LAMTOR2		FALSE	TRUE	False				1		0.929
ENSG00000116678	LEPR		FALSE	TRUE	NA				1		0.284
ENSG00000116678	LEPR		TRUE	FALSE	NA	chr1:65419764-65421085	chr1:65419764-65421085		1		0.284
ENSG00000116691	MIIP		TRUE	FALSE	NA	chr1:12019082-12020074	chr1:12019082-12020074		1		1.737
ENSG00000116747	RO60		FALSE	TRUE	True				1		0.429
ENSG00000116752	BCAS2		FALSE	TRUE	False				1		1.329
ENSG00000116761	CTH		TRUE	FALSE	NA	chr1:70410613-70411742	chr1:70410613-70411742;chr1:70436780-70438418	chr1:70353737-70355150;chr1:70527859-70529607	1		0.959
ENSG00000116791	CRYZ		FALSE	TRUE	True				1		1.928
ENSG00000116830	TTF2		FALSE	TRUE	NA				1		0.884
ENSG00000116962	NID1		FALSE	TRUE	NA				1		0.65
ENSG00000117118	SDHB	MITOCHONDRIAL COMPLEX II DEFICIENCY, NUCLEAR TYPE 4; MC2DN4	FALSE	TRUE	False				1		0.825
ENSG00000117174	ZNHIT6		FALSE	TRUE	NA				1		1.161
ENSG00000117222	RBBP5		FALSE	TRUE	False				1		0.189
ENSG00000117262	GPR89A		FALSE	TRUE	NA				1		1.485
ENSG00000117280	RAB29		FALSE	TRUE	NA				1		0.719
ENSG00000117362	APH1A		FALSE	TRUE	NA				1		0.45
ENSG00000117475	BLZF1		FALSE	TRUE	NA				1		1.007
ENSG00000117528	ABCD3		FALSE	TRUE	False				1		0.435
ENSG00000117614	SYF2		FALSE	TRUE	NA				1		0.833
ENSG00000117616	RSRP1		FALSE	TRUE	NA				1		1.835
ENSG00000117616	RSRP1		TRUE	FALSE	NA	chr1:25267614-25268331	chr1:25267614-25268331		2		1.835
ENSG00000117697	NSL1		FALSE	TRUE	NA				1		0.89
ENSG00000117971	CHRNB4		FALSE	TRUE	NA				1		0.559
ENSG00000118046	STK11		TRUE	TRUE	NA	chr19:1205214-1206076	chr19:1205214-1206076;chr19:1213511-1215660	chr19:1026231-1028956;chr19:1039713-1041430;chr19:1113031-1114050;chr19:1236431-1238493;chr19:1315467-1316367;chr19:1372948-1374602;chr19:1490152-1491311;chr19:1546098-1547004;chr19:1575410-1578852;chr19:1605156-1606451;chr19:1651723-1653288;chr19:1754627-1756161;chr19:510712-510917;chr19:543879-545346;chr19:572123-573720;chr19:622009-625419;chr19:632578-633944;chr19:639308-640247;chr19:708424-71…	1		0.245
ENSG00000118454	ANKRD13C		TRUE	TRUE	NA	chr1:70353737-70355150	chr1:70353737-70355150	chr1:70410613-70411742;chr1:70436780-70438418;chr1:70527859-70529607	1		0.248
ENSG00000118495	PLAGL1		TRUE	FALSE	NA	chr6:144006323-144008846	chr6:144006323-144008846		1		0.26
ENSG00000118518	RNF146		FALSE	TRUE	NA				1		0.436
ENSG00000118596	SLC16A7		FALSE	TRUE	NA				1		0.827
ENSG00000118620	ZNF430		FALSE	TRUE	NA				2		1.295
ENSG00000118689	FOXO3		FALSE	TRUE	NA				1		0.267
ENSG00000119397	CNTRL		TRUE	FALSE	NA	chr9:121121301-121122095	chr9:121121301-121122095		1		0.892
ENSG00000119431	HDHD3		FALSE	TRUE	NA				1		1.372
ENSG00000119537	KDSR		TRUE	TRUE	True	chr18:63366305-63368033	chr18:63366305-63368033	chr18:62522354-62523818;chr18:62610295-62612795;chr18:62714757-62716358;chr18:63024460-63026733;chr18:63208520-63210325;chr18:63319538-63321125;chr18:63421898-63423126;chr18:63969905-63971567	1		0.578
ENSG00000119541	VPS4B		TRUE	TRUE	True	chr18:63421898-63423126	chr18:63421898-63423126	chr18:62522354-62523818;chr18:62610295-62612795;chr18:62714757-62716358;chr18:63024460-63026733;chr18:63208520-63210325;chr18:63319538-63321125;chr18:63366305-63368033;chr18:63969905-63971567	1	doi.org/10.15252/embj.201694221	0.478
ENSG00000119547	ONECUT2		TRUE	TRUE	NA	chr18:57434316-57435767	chr18:57427533-57429001;chr18:57434316-57435767;chr18:57434316-57435767	chr18:56650919-56651863;chr18:57621282-57622321;chr18:58043478-58046035;chr18:58175062-58177651;chr18:57112776-57114674;chr18:57352223-57354400;chr18:57585492-57587398;chr18:57621282-57622321;chr18:57629856-57630905;chr18:58043478-58046035;chr18:58175062-58177651;chr18:58239232-58240641	2		0.394
ENSG00000119559	C19orf25		FALSE	TRUE	NA				2		1.697
ENSG00000119630	PGF		FALSE	TRUE	NA				1		0.797
ENSG00000119638	NEK9		FALSE	TRUE	False				1		0.86
ENSG00000119705	SLIRP		FALSE	TRUE	False				1		1.907
ENSG00000119772	DNMT3A		FALSE	TRUE	True				1		1.581
ENSG00000119927	GPAM		FALSE	TRUE	NA				1		0.677
ENSG00000119938	PPP1R3C		TRUE	FALSE	NA	chr10:91632702-91633625	chr10:91632702-91633625		1		0.963
ENSG00000120049	KCNIP2		TRUE	FALSE	NA	chr10:101839407-101840033	chr10:101839407-101840033		1		0.7
ENSG00000120254	MTHFD1L		FALSE	TRUE	NA				1		0.726
ENSG00000120437	ACAT2		FALSE	TRUE	False				1		1.143
ENSG00000120457	KCNJ5		FALSE	TRUE	NA				1		1.142
ENSG00000120784	ZFP30		TRUE	FALSE	NA	chr19:37654507-37656429	chr19:37654507-37656429		1		0.915
ENSG00000120784	ZFP30		TRUE	TRUE	NA	chr19:37654507-37656429;chr19:37691863-37692572	chr19:37654507-37656429;chr19:37691863-37692572	chr19:36837747-36838996;chr19:36849762-36851287;chr19:37317465-37318170;chr19:37370603-37371531;chr19:37466801-37467771;chr19:37468832-37469846;chr19:37505886-37507694;chr19:37594175-37595597;chr19:37718886-37720067;chr19:37778781-37780056	1		0.915
ENSG00000120800	UTP20		FALSE	TRUE	True				1		0.463
ENSG00000120885	CLU		FALSE	TRUE	NA				1		0.831
ENSG00000121289	CEP89		FALSE	TRUE	NA				1		1.223
ENSG00000121413	ZSCAN18		TRUE	TRUE	NA	chr19:58097830-58098835	chr19:58097830-58098835		1		0.674
ENSG00000121691	CAT		FALSE	TRUE	False				2		1.054
ENSG00000121691	CAT		TRUE	TRUE	False	chr11:34438536-34439522	chr11:34438536-34439522		1		1.054
ENSG00000121940	CLCC1		TRUE	TRUE	NA	chr1:108962654-108963798	chr1:108962654-108963798		1		0.568
ENSG00000122008	POLK		FALSE	TRUE	NA				3		0.866
ENSG00000122085	MTERF4		TRUE	FALSE	NA	chr2:241102012-241102794	chr2:241102012-241102794		1		1.102
ENSG00000122390	NAA60		TRUE	FALSE	NA	chr16:3443035-3444330	chr16:3443035-3444330		3		0.596
ENSG00000122507	BBS9		FALSE	TRUE	NA				1		0.842
ENSG00000122824	NUDT10		TRUE	TRUE	NA	chrX:51332243-51333558	chrX:51332243-51333558	chrX:50812982-50814892;chrX:51893072-51895208	1		1.239
ENSG00000122952	ZWINT		FALSE	TRUE	NA				1		1.313
ENSG00000123106	CCDC91		TRUE	TRUE	NA	chr12:28190048-28191878	chr12:28190048-28191878		1		0.809
ENSG00000123240	OPTN	AMYOTROPHIC LATERAL SCLEROSIS 12 WITH OR WITHOUT FRONTOTEMPORAL DEMENTIA; ALS12	FALSE	TRUE	False				1	10.1007/s40142-020-00194-8;10.1038/nrdp.2017.71;10.1111/eci.13228	1.256
ENSG00000123240	OPTN	AMYOTROPHIC LATERAL SCLEROSIS 12 WITH OR WITHOUT FRONTOTEMPORAL DEMENTIA; ALS12	FALSE	TRUE	NA				1	10.1007/s40142-020-00194-8;10.1038/nrdp.2017.71;10.1111/eci.13228	1.256
ENSG00000123485	HJURP		FALSE	TRUE	NA				1		0.786
ENSG00000123562	MORF4L2		FALSE	TRUE	NA				2		0.544
ENSG00000123595	RAB9A		TRUE	FALSE	False	chrX:13688872-13689813	chrX:13688872-13689813	chrX:13652891-13653679;chrX:13734087-13735332;chrX:14029155-14030205;chrX:14064709-14065549	1		0.51
ENSG00000123739	PLA2G12A		FALSE	TRUE	NA				1		1.441
ENSG00000124120	TTPAL		FALSE	TRUE	NA				1		0.665
ENSG00000124172	ATP5F1E		FALSE	TRUE	NA				3		1.79
ENSG00000124532	MRS2		TRUE	TRUE	NA	chr6:24402710-24403697	chr6:24402710-24403697		2		0.972
ENSG00000124784	RIOK1		FALSE	TRUE	NA				1		1.095
ENSG00000125207	PIWIL1		TRUE	FALSE	NA	chr12:130338901-130340576	chr12:130338901-130340576		1		0.768
ENSG00000125351	UPF3B		FALSE	TRUE	False				1		0.292
ENSG00000125354	SEPTIN6		FALSE	TRUE	False				1		0.363
ENSG00000125354	SEPTIN6		FALSE	TRUE	True				1		0.363
ENSG00000125355	TMEM255A		TRUE	FALSE	NA	chrX:120310434-120311949	chrX:120310434-120311949	chrX:120250467-120251853;chrX:120560346-120561808	1		0.982
ENSG00000125449	ARMC7		FALSE	TRUE	NA				1		1.214
ENSG00000125457	MIF4GD		TRUE	TRUE	NA	chr17:75270084-75271884	chr17:75270084-75271884		1		1.495
ENSG00000125459	MSTO1		TRUE	TRUE	NA	chr1:155609704-155610413	chr1:155609704-155610413	chr1:155561973-155563554;chr1:155687881-155689339	1		1.076
ENSG00000125485	DDX31		FALSE	TRUE	NA				1		0.817
ENSG00000125551	PLGLB2		FALSE	TRUE	NA				2		1.876
ENSG00000125611	CHCHD5		TRUE	FALSE	NA	chr2:112583955-112585157	chr2:112583955-112585157		1		1.083
ENSG00000125618	PAX8		TRUE	FALSE	NA	chr2:113235183-113235812	chr2:113235183-113235812		1		0.2
ENSG00000125657	TNFSF9		TRUE	FALSE	NA	chr19:6530654-6531967	chr19:6530654-6531967		1		1.123
ENSG00000125741	OPA3		FALSE	TRUE	NA				1		1.134
ENSG00000125772	GPCPD1		FALSE	TRUE	NA				1		0.418
ENSG00000125775	SDCBP2		FALSE	TRUE	NA				1		1.382
ENSG00000125798	FOXA2		TRUE	FALSE	NA	chr20:22582432-22585457	chr20:22582432-22585457	chr20:22511854-22513696;chr20:22567362-22569163;chr20:22691198-22692348;chr20:22908594-22910314	1		0.477
ENSG00000125835	SNRPB		FALSE	TRUE	NA				1		0.494
ENSG00000125845	BMP2		TRUE	FALSE	NA	chr20:6767362-6769067	chr20:6767362-6769067		1		0.224
ENSG00000125863	MKKS		FALSE	TRUE	NA				1		1.285
ENSG00000125962	ARMCX5		TRUE	TRUE	NA	chrX:102599031-102600547	chrX:102599031-102600547		1		0.889
ENSG00000125967	NECAB3		TRUE	TRUE	NA	chr20:33673532-33675147	chr20:33673532-33675147	chr20:33400679-33402368;chr20:33489642-33490733	1		0.827
ENSG00000126001	CEP250		FALSE	TRUE	NA				1		0.647
ENSG00000126003	PLAGL2		TRUE	FALSE	NA	chr20:32207101-32208171	chr20:32207101-32208171		1		0.243
ENSG00000126249	PDCD2L		FALSE	TRUE	NA				1		1.091
ENSG00000126500	FLRT1		FALSE	TRUE	NA				1		0.587
ENSG00000126522	ASL		FALSE	TRUE	True				1		0.936
ENSG00000126602	TRAP1		TRUE	TRUE	NA	chr16:3716743-3718001	chr16:3716743-3718001		1		1.412
ENSG00000126653	NSRP1		TRUE	TRUE	NA	chr17:30116340-30117622	chr17:30116340-30117622	chr17:30237625-30239307	1		0.576
ENSG00000126733	DACH2		TRUE	FALSE	NA	chrX:86147736-86149244	chrX:86147736-86149244	chrX:85243574-85245327;chrX:86047041-86047893	1		0.618
ENSG00000126768	TIMM17B		FALSE	TRUE	NA				2		0.906
ENSG00000126768	TIMM17B		TRUE	FALSE	NA	chrX:48896863-48898412	chrX:48896863-48898412	chrX:48957482-48958933;chrX:49042916-49044086;chrX:49878419-49880159	1		0.906
ENSG00000126803	HSPA2		TRUE	FALSE	NA	chr14:64539933-64541725	chr14:64539933-64541725		1		0.671
ENSG00000126856	PRDM7		TRUE	FALSE	NA	chr16:90077165-90078022	chr16:90077165-90078022		2		1.416
ENSG00000126858	RHOT1		FALSE	TRUE	NA				1		0.35
ENSG00000126947	ARMCX1		FALSE	TRUE	False				1		0.955
ENSG00000126947	ARMCX1		TRUE	TRUE	False	chrX:101549762-101551677	chrX:101549762-101551677		1		0.955
ENSG00000126947	ARMCX1		TRUE	TRUE	NA	chrX:101549762-101551677	chrX:101549762-101551677		1		0.955
ENSG00000127081	ZNF484		TRUE	TRUE	NA	chr9:92877549-92878364	chr9:92877549-92878364		2		0.917
ENSG00000127124	HIVEP3		FALSE	TRUE	NA				1		0.313
ENSG00000127184	COX7C		TRUE	FALSE	NA	chr5:86617420-86618739	chr5:86617420-86618739		1		1.141
ENSG00000127184	COX7C		TRUE	TRUE	NA	chr5:86617420-86618739	chr5:86617420-86618739		1		1.141
ENSG00000127191	TRAF2		TRUE	TRUE	NA	chr9:136886006-136887504	chr9:136886006-136887504	chr9:136840762-136843255;chr9:136847797-136849974;chr9:136943766-136945007;chr9:136949621-136950677;chr9:136991927-136993052;chr9:137027521-137029652;chr9:137045335-137046833;chr9:137063185-137065224;chr9:137069858-137071547;chr9:137076851-137079370	1		0.123
ENSG00000127399	LRRC61		TRUE	FALSE	NA	chr7:150322881-150323896	chr7:150322881-150323896		1		1.382
ENSG00000127419	TMEM175		FALSE	TRUE	NA				1		1.131
ENSG00000127463	EMC1	CEREBELLAR ATROPHY, VISUAL IMPAIRMENT, AND PSYCHOMOTOR RETARDATION; CAVIPMR	FALSE	TRUE	False				1		1.009
ENSG00000127540	UQCR11		TRUE	TRUE	NA	chr19:1605156-1606451	chr19:1605156-1606451	chr19:1026231-1028956;chr19:1039713-1041430;chr19:1113031-1114050;chr19:1205214-1206076;chr19:1213511-1215660;chr19:1236431-1238493;chr19:1315467-1316367;chr19:1372948-1374602;chr19:1490152-1491311;chr19:1546098-1547004;chr19:1575410-1578852;chr19:1651723-1653288;chr19:1754627-1756161;chr19:622009-625419;chr19:632578-633944;chr19:639308-640247;chr19:708424-711010;chr19:788533-789798;chr19:980139-…	1		1.935
ENSG00000127586	CHTF18		FALSE	TRUE	NA				1		1.161
ENSG00000127922	SEM1		FALSE	TRUE	NA				1		0.628
ENSG00000127946	HIP1		TRUE	FALSE	NA	chr7:75738595-75739764	chr7:75738595-75739764		1		0.33
ENSG00000127946	HIP1		TRUE	TRUE	NA	chr7:75738595-75739764	chr7:75637759-75640087;chr7:75738595-75739764	chr7:76166247-76167136;chr7:76201447-76203011;chr7:76267084-76269309	1		0.33
ENSG00000127947	PTPN12		FALSE	TRUE	NA				1		0.186
ENSG00000127948	POR		FALSE	TRUE	True				1		0.842
ENSG00000127955	GNAI1		FALSE	TRUE	NA				1		0.379
ENSG00000127995	CASD1		FALSE	TRUE	NA				1		0.435
ENSG00000128159	TUBGCP6		FALSE	TRUE	NA				1		0.925
ENSG00000128590	DNAJB9		FALSE	TRUE	NA				1		0.705
ENSG00000128654	MTX2		FALSE	TRUE	False				1		0.677
ENSG00000128656	CHN1		FALSE	TRUE	False				1		0.567
ENSG00000128694	OSGEPL1		FALSE	TRUE	NA				1		0.995
ENSG00000128829	EIF2AK4		FALSE	TRUE	NA				1		0.572
ENSG00000129003	VPS13C	PARKINSON DISEASE 23, AUTOSOMAL RECESSIVE EARLY-ONSET; PARK23	FALSE	TRUE	True				1		0.677
ENSG00000129038	LOXL1		FALSE	TRUE	NA				1		0.382
ENSG00000129055	ANAPC13		FALSE	TRUE	NA				2		1.858
ENSG00000129071	MBD4		FALSE	TRUE	NA				1		1.242
ENSG00000129128	SPCS3		FALSE	TRUE	NA				1		0.529
ENSG00000129255	MPDU1		TRUE	TRUE	False	chr17:7583115-7584216	chr17:7583115-7584216		1		1.314
ENSG00000129255	MPDU1		TRUE	TRUE	True	chr17:7583115-7584216	chr17:7583115-7584216		1		1.314
ENSG00000129317	PUS7L		FALSE	TRUE	NA				1		0.843
ENSG00000129317	PUS7L		TRUE	TRUE	NA	chr12:43758272-43759608	chr12:43758272-43759608		1		0.843
ENSG00000129493	HEATR5A		FALSE	TRUE	NA				1		1.626
ENSG00000129534	MIS18BP1		FALSE	TRUE	NA				1		0.79
ENSG00000129562	DAD1		FALSE	TRUE	False				1		1.369
ENSG00000129680	MAP7D3		FALSE	TRUE	NA				1		0.981
ENSG00000129680	MAP7D3		TRUE	FALSE	NA	chrX:136250441-136251870	chrX:136250441-136251870	chrX:135520437-135522404	1		0.981
ENSG00000129757	CDKN1C		FALSE	TRUE	NA				1		0.529
ENSG00000129810	SGO1		FALSE	TRUE	NA				1		1.225
ENSG00000129824	RPS4Y1		FALSE	TRUE	NA				2		0.942
ENSG00000130193	THEM6		TRUE	TRUE	NA	chr8:142726488-142727926	chr8:142726488-142727926	chr8:142738418-142740136;chr8:142776852-142778038	1		1.706
ENSG00000130226	DPP6		TRUE	FALSE	NA	chr7:153886088-153888505	chr7:153886088-153888505	chr7:153453867-153455424	1		0.377
ENSG00000130305	NSUN5		FALSE	TRUE	False				1		1.298
ENSG00000130347	RTN4IP1		FALSE	TRUE	NA				1		0.937
ENSG00000130348	QRSL1		FALSE	TRUE	NA				1		0.893
ENSG00000130638	ATXN10		FALSE	TRUE	True				1		0.697
ENSG00000130643	CALY		TRUE	TRUE	NA	chr10:133334810-133337346	chr10:133334810-133337346		1		1.184
ENSG00000130675	MNX1		TRUE	FALSE	NA	chr7:157009568-157011481	chr7:157009568-157011481		1		0.5
ENSG00000130707	ASS1		FALSE	TRUE	NA				1		0.984
ENSG00000130724	CHMP2A		FALSE	TRUE	NA				2		0.8
ENSG00000130725	UBE2M		FALSE	TRUE	NA				1		0.492
ENSG00000130726	TRIM28		FALSE	TRUE	NA				1		0.082
ENSG00000130741	EIF2S3		FALSE	TRUE	False				1		0.322
ENSG00000130779	CLIP1		FALSE	TRUE	False				2		0.331
ENSG00000130787	HIP1R		FALSE	TRUE	NA				1		0.753
ENSG00000130826	DKC1		FALSE	TRUE	False				1		0.191
ENSG00000130844	ZNF331		TRUE	FALSE	NA	chr19:53537294-53538752	chr19:53537294-53538752		1		0.292
ENSG00000130985	UBA1	SPINAL MUSCULAR ATROPHY, X-LINKED 2; SMAX2	TRUE	FALSE	True	chrX:47190541-47191495	chrX:47190541-47191495		1		0.108
ENSG00000131043	AAR2		FALSE	TRUE	False				1		1.348
ENSG00000131080	EDA2R		FALSE	TRUE	NA				1		1.339
ENSG00000131080	EDA2R		TRUE	FALSE	NA	chrX:66638178-66639816	chrX:66638178-66639816		1		1.339
ENSG00000131080	EDA2R		TRUE	TRUE	NA	chrX:66638178-66639816	chrX:66638178-66639816		1		1.339
ENSG00000131100	ATP6V1E1		FALSE	TRUE	False				1		0.514
ENSG00000131242	RAB11FIP4		TRUE	TRUE	NA	chr17:31487565-31488973	chr17:31487565-31488973		1		0.285
ENSG00000131269	ABCB7		FALSE	TRUE	False				1		0.109
ENSG00000131370	SH3BP5		FALSE	TRUE	NA				1		0.591
ENSG00000131398	KCNC3		FALSE	TRUE	NA				3		0.587
ENSG00000131398	KCNC3		TRUE	FALSE	NA	chr19:50328954-50329858	chr19:50328954-50329858	chr19:50704016-50704878	1		0.587
ENSG00000131408	NR1H2		TRUE	FALSE	NA	chr19:50328954-50329858	chr19:50328954-50329858	chr19:50704016-50704878	1		0.473
ENSG00000131409	LRRC4B		FALSE	TRUE	NA				2		0.398
ENSG00000131409	LRRC4B		TRUE	FALSE	NA	chr19:50564557-50568668	chr19:50564557-50568668;chr19:50556022-50557471;chr19:50564557-50568668		2		0.398
ENSG00000131409	LRRC4B		TRUE	TRUE	NA	chr19:50550331-50552180;chr19:50564557-50568668	chr19:50550331-50552180;chr19:50556022-50557471;chr19:50564557-50568668	chr19:50475964-50477024;chr19:50500201-50502409;chr19:50510160-50511766;chr19:50607794-50608710;chr19:50638850-50640224;chr19:50649331-50650321;chr19:50657913-50659510;chr19:50666367-50669679;chr19:50693474-50694509;chr19:50694844-50696152;chr19:50717975-50719367;chr19:50724391-50725492;chr19:50728369-50728699;chr19:50777810-50778579;chr19:50510160-50511766;chr19:50638850-50640224;chr19:50657913-…	2		0.398
ENSG00000131437	KIF3A		FALSE	TRUE	True				1		0.344
ENSG00000131773	KHDRBS3		FALSE	TRUE	False				1		0.493
ENSG00000131773	KHDRBS3		TRUE	FALSE	False	chr8:135456633-135458996	chr8:135456633-135458996		2		0.493
ENSG00000131831	RAI2		TRUE	FALSE	NA	chrX:17859714-17861727	chrX:17859714-17861727	chrX:18424633-18426274	1		0.656
ENSG00000131848	ZSCAN5A		TRUE	FALSE	NA	chr19:56314155-56315649;chr19:56367761-56368694	chr19:56314155-56315649;chr19:56367761-56368694		2		0.962
ENSG00000131849	ZNF132		TRUE	TRUE	NA	chr19:58439835-58440786	chr19:58439835-58440786		1		1.284
ENSG00000131979	GCH1		FALSE	TRUE	NA				1		0.398
ENSG00000132004	FBXW9		FALSE	TRUE	NA				1		1.002
ENSG00000132155	RAF1		FALSE	TRUE	NA				1		0.354
ENSG00000132274	TRIM22		TRUE	FALSE	NA	chr11:5689616-5691145	chr11:5689616-5691145		1		0.99
ENSG00000132305	IMMT		FALSE	TRUE	True				1		0.472
ENSG00000132313	MRPL35		FALSE	TRUE	NA				2		1.293
ENSG00000132321	IQCA1		TRUE	FALSE	NA	chr2:236507296-236507920	chr2:236507296-236507920		2		0.686
ENSG00000132382	MYBBP1A		FALSE	TRUE	True				1		1.206
ENSG00000132436	FIGNL1		FALSE	TRUE	NA				1		0.787
ENSG00000132549	VPS13B		TRUE	FALSE	NA	chr8:99012536-99013933	chr8:99012536-99013933		1		0.65
ENSG00000132670	PTPRA		FALSE	TRUE	NA				1		0.192
ENSG00000132676	DAP3		FALSE	TRUE	False				1		1.105
ENSG00000132676	DAP3		TRUE	TRUE	False	chr1:155687881-155689339	chr1:155687881-155689339	chr1:155561973-155563554;chr1:155609704-155610413	1		1.105
ENSG00000132680	KHDC4		FALSE	TRUE	NA				1		0.32
ENSG00000132718	SYT11		FALSE	TRUE	NA				1		0.372
ENSG00000132740	IGHMBP2		FALSE	TRUE	NA				1		0.953
ENSG00000132792	CTNNBL1		FALSE	TRUE	NA				1		0.51
ENSG00000132825	PPP1R3D		TRUE	FALSE	NA	chr20:59939672-59941252	chr20:59939672-59941252	chr20:59596714-59599257;chr20:59603840-59606292;chr20:59696243-59697645;chr20:59750571-59751769;chr20:59835281-59836382;chr20:60057329-60059077;chr20:60210869-60212356;chr20:60490283-60491491;chr20:60506858-60507842;chr20:60586246-60587481;chr20:60692264-60693882	1		1.527
ENSG00000132846	ZBED3		TRUE	FALSE	NA	chr5:77076762-77078014	chr5:77076762-77078014		1		1.909
ENSG00000132950	ZMYM5		FALSE	TRUE	NA				1		1.041
ENSG00000133056	PIK3C2B		FALSE	TRUE	NA				1		0.279
ENSG00000133059	DSTYK		FALSE	TRUE	NA				1		0.371
ENSG00000133069	TMCC2		FALSE	TRUE	NA				1		0.494
ENSG00000133083	DCLK1		FALSE	TRUE	NA				1		0.227
ENSG00000133083	DCLK1		FALSE	TRUE	True				1		0.227
ENSG00000133124	IRS4		TRUE	FALSE	NA	chrX:108735221-108737374	chrX:108735221-108737374		2		0.43
ENSG00000133131	MORC4		FALSE	TRUE	NA				1		0.249
ENSG00000133169	BEX1		FALSE	TRUE	NA				1		1.216
ENSG00000133216	EPHB2		FALSE	TRUE	NA				1		0.184
ENSG00000133316	WDR74		TRUE	FALSE	False	chr11:62840461-62842680	chr11:62840461-62842680	chr11:62855502-62856783	1		1.122
ENSG00000133392	MYH11		TRUE	FALSE	NA	chr16:15857855-15859478	chr16:15857855-15859478	chr16:15493279-15494417;chr16:15949070-15950806	1		0.305
ENSG00000133393	CEP20		FALSE	TRUE	NA				1		1.624
ENSG00000133422	MORC2		FALSE	TRUE	NA				1		0.205
ENSG00000133812	SBF2		FALSE	TRUE	NA				2		0.467
ENSG00000134077	THUMPD3		TRUE	TRUE	NA	chr3:9362774-9363700	chr3:9362774-9363700		2		1.249
ENSG00000134146	DPH6		TRUE	FALSE	NA	chr15:35545422-35546766	chr15:35545422-35546766		1		1.079
ENSG00000134184	GSTM1		TRUE	FALSE	NA	chr1:109687615-109687956	chr1:109687615-109687956		1		1.013
ENSG00000134248	LAMTOR5		FALSE	TRUE	NA				1		1.771
ENSG00000134371	CDC73		TRUE	TRUE	False	chr1:193121558-193122660	chr1:193121558-193122660	chr1:193104466-193105775	1		0.188
ENSG00000134440	NARS1	NEURODEVELOPMENTAL DISORDER WITH MICROCEPHALY, IMPAIRED LANGUAGE, AND GAIT ABNORMALITIES; NEDMILG & NEURODEVELOPMENTAL DISORDER WITH MICROCEPHALY, IMPAIRED LANGUAGE, EPILEPSY, AND GAIT ABNORMALITIES; NEDMILEG	TRUE	TRUE	True	chr18:57621282-57622321	chr18:57621282-57622321;chr18:57621282-57622321;chr18:57629856-57630905	chr18:57112776-57114674;chr18:57352223-57354400;chr18:57427533-57429001;chr18:57434316-57435767;chr18:57585492-57587398;chr18:58043478-58046035;chr18:58175062-58177651;chr18:58239232-58240641;chr18:58491857-58494175;chr18:56650919-56651863;chr18:57434316-57435767;chr18:58043478-58046035;chr18:58175062-58177651	2		0.781
ENSG00000134444	RELCH		TRUE	TRUE	False	chr18:62186509-62188262	chr18:62186509-62188262	chr18:61892729-61894815;chr18:62522354-62523818;chr18:62714757-62716358;chr18:61742453-61744677;chr18:61822557-61823968;chr18:61892729-61894815;chr18:62324481-62326376;chr18:62522354-62523818;chr18:62610295-62612795;chr18:62714757-62716358;chr18:63024460-63026733	2		0.234
ENSG00000134597	RBMX2		FALSE	TRUE	NA				1		0.337
ENSG00000134744	TUT4		FALSE	TRUE	NA				1		0.107
ENSG00000134780	DAGLA		FALSE	TRUE	NA				1		0.171
ENSG00000134825	TMEM258		FALSE	TRUE	NA				1		1.807
ENSG00000134900	TPP2		FALSE	TRUE	NA				1		0.263
ENSG00000134982	APC		FALSE	TRUE	NA				1		0.161
ENSG00000134987	WDR36		FALSE	TRUE	False				2		0.466
ENSG00000135045	C9orf40		FALSE	TRUE	NA				1		1.491
ENSG00000135052	GOLM1		FALSE	TRUE	False				1		1.034
ENSG00000135093	USP30		FALSE	TRUE	NA				1		0.663
ENSG00000135111	TBX3		TRUE	FALSE	NA	chr12:114683955-114685132	chr12:114666992-114669281;chr12:114683955-114685132	chr12:114861863-114862668;chr12:114938498-114939360;chr12:115451287-115453125;chr12:115598816-115600130	1		0.281
ENSG00000135249	RINT1		FALSE	TRUE	NA				1		0.826
ENSG00000135298	ADGRB3		FALSE	TRUE	NA				1		0.138
ENSG00000135324	MRAP2		FALSE	TRUE	NA				1		1.878
ENSG00000135372	NAT10		FALSE	TRUE	True				1		0.911
ENSG00000135404	CD63		FALSE	TRUE	NA				1		0.817
ENSG00000135457	TFCP2		FALSE	TRUE	False				1		0.676
ENSG00000135457	TFCP2		TRUE	FALSE	False	chr12:51172216-51173479	chr12:51172216-51173479	chr12:50504700-50505843	1		0.676
ENSG00000135473	PAN2		FALSE	TRUE	NA				1		0.315
ENSG00000135473	PAN2		TRUE	FALSE	NA	chr12:56333107-56334580	chr12:56333107-56334580		1		0.315
ENSG00000135473	PAN2		TRUE	TRUE	NA	chr12:56333107-56334580	chr12:56333107-56334580		1		0.315
ENSG00000135521	LTV1		FALSE	TRUE	NA				1		0.869
ENSG00000135537	AFG1L		FALSE	TRUE	NA				1		0.964
ENSG00000135824	RGS8		FALSE	TRUE	NA				1		0.618
ENSG00000135862	LAMC1		FALSE	TRUE	NA				1		0.198
ENSG00000135905	DOCK10		FALSE	TRUE	NA				1		0.387
ENSG00000135940	COX5B		FALSE	TRUE	False				1		0.443
ENSG00000135976	ANKRD36		FALSE	TRUE	NA				1		1.43
ENSG00000135976	ANKRD36		TRUE	FALSE	NA	chr2:97112317-97114232	chr2:97112317-97114232		1		1.43
ENSG00000136143	SUCLA2		FALSE	TRUE	True				1		0.627
ENSG00000136158	SPRY2		FALSE	TRUE	NA				1		0.273
ENSG00000136237	RAPGEF5		FALSE	TRUE	NA				1		0.305
ENSG00000136247	ZDHHC4		FALSE	TRUE	NA				1		1.526
ENSG00000136247	ZDHHC4		TRUE	FALSE	NA	chr7:6576529-6577887	chr7:6576529-6577887		1		1.526
ENSG00000136247	ZDHHC4		TRUE	TRUE	NA	chr7:6576529-6577887	chr7:6576529-6577887		1		1.526
ENSG00000136273	HUS1		FALSE	TRUE	NA				1		1.123
ENSG00000136297	MMD2		TRUE	FALSE	NA	chr7:4957668-4959644	chr7:4957668-4959644		1		1.423
ENSG00000136371	MTHFS		TRUE	FALSE	NA	chr15:79896261-79897550	chr15:79896261-79897550		2		1.548
ENSG00000136436	CALCOCO2		FALSE	TRUE	NA				1		0.65
ENSG00000136527	TRA2B		FALSE	TRUE	False				1		0.246
ENSG00000136631	VPS45		FALSE	TRUE	NA				1		0.658
ENSG00000136631	VPS45		TRUE	FALSE	NA	chr1:150066813-150068076	chr1:150066813-150068076		2		0.658
ENSG00000136636	KCTD3		FALSE	TRUE	NA				1		0.412
ENSG00000136770	DNAJC1		FALSE	TRUE	NA				1		0.822
ENSG00000136783	NIPSNAP3A		FALSE	TRUE	NA				1		1.808
ENSG00000136830	NIBAN2		FALSE	TRUE	NA				1		0.446
ENSG00000136866	ZFP37		TRUE	TRUE	NA	chr9:113056039-113057067	chr9:113056039-113057067		1		1.318
ENSG00000136933	RABEPK		FALSE	TRUE	NA				1		1.392
ENSG00000137124	ALDH1B1		FALSE	TRUE	True				1		1.299
ENSG00000137154	RPS6		FALSE	TRUE	NA				1		0.261
ENSG00000137166	FOXP4		TRUE	FALSE	NA	chr6:41584732-41588318	chr6:41584732-41588318		1		0.306
ENSG00000137288	UQCC2		FALSE	TRUE	False				1		1.039
ENSG00000137404	NRM		FALSE	TRUE	False				1		0.995
ENSG00000137411	VARS2		FALSE	TRUE	NA				1		0.692
ENSG00000137496	IL18BP		FALSE	TRUE	NA				1		1.819
ENSG00000137497	NUMA1		FALSE	TRUE	NA				1		0.217
ENSG00000137601	NEK1	AMYOTROPHIC LATERAL SCLEROSIS, SUSCEPTIBILITY TO, 24; ALS24	FALSE	TRUE	NA				2	10.1007/s40142-020-00194-8;10.1038/nrdp.2017.71	0.862
ENSG00000137764	MAP2K5		FALSE	TRUE	NA				1		0.509
ENSG00000137766	UNC13C		FALSE	TRUE	NA				1		0.537
ENSG00000137766	UNC13C		TRUE	TRUE	NA	chr15:53977987-53978947	chr15:53976785-53977448;chr15:53977987-53978947	chr15:53559210-53560591	1		0.537
ENSG00000138002	IFT172		FALSE	TRUE	NA				1		0.755
ENSG00000138078	PREPL		FALSE	TRUE	NA				1		0.994
ENSG00000138092	CENPO		FALSE	TRUE	NA				1		1.296
ENSG00000138101	DTNB		FALSE	TRUE	NA				1		0.79
ENSG00000138182	KIF20B		FALSE	TRUE	NA				1		0.686
ENSG00000138326	RPS24		FALSE	TRUE	False				1		0.591
ENSG00000138376	BARD1		TRUE	FALSE	NA	chr2:214809010-214810321	chr2:214809010-214810321		1		1.358
ENSG00000138399	FASTKD1		FALSE	TRUE	NA				1		1.371
ENSG00000138650	PCDH10		FALSE	TRUE	NA				1		0.352
ENSG00000138650	PCDH10		TRUE	TRUE	NA	chr4:133147993-133149432	chr4:133147993-133149432;chr4:133150563-133152778		1		0.352
ENSG00000138686	BBS7		TRUE	TRUE	NA	chr4:121869785-121870825	chr4:121869785-121870825	chr4:121950083-121952177;chr4:122080221-122082288;chr4:122151872-122153077	1		0.735
ENSG00000138688	KIAA1109		TRUE	TRUE	NA	chr4:122151872-122153077	chr4:122151872-122153077	chr4:121869785-121870825;chr4:121950083-121952177;chr4:122080221-122082288	1		0.41
ENSG00000138741	TRPC3		TRUE	FALSE	NA	chr4:121950083-121952177	chr4:121950083-121952177	chr4:121869785-121870825;chr4:122080221-122082288;chr4:122151872-122153077	1		0.702
ENSG00000138757	G3BP2		FALSE	TRUE	False				1		0.179
ENSG00000138769	CDKL2		TRUE	TRUE	NA	chr4:75630124-75631259	chr4:75630124-75631259		1		1.431
ENSG00000138777	PPA2		FALSE	TRUE	True				1		1.275
ENSG00000139117	CPNE8		TRUE	TRUE	NA	chr12:38904919-38907047	chr12:38904919-38907047		1		0.518
ENSG00000139132	FGD4		TRUE	FALSE	NA	chr12:32398991-32400389	chr12:32398991-32400389;chr12:32454845-32457047		1		0.462
ENSG00000139133	ALG10		FALSE	TRUE	NA				2		1.203
ENSG00000139163	ETNK1		FALSE	TRUE	NA				2		0.36
ENSG00000139233	LLPH		FALSE	TRUE	NA				1		1.045
ENSG00000139292	LGR5		TRUE	FALSE	NA	chr12:71438905-71440780	chr12:71438905-71440780		1		0.724
ENSG00000139370	SLC15A4		FALSE	TRUE	NA				1		0.993
ENSG00000139370	SLC15A4		TRUE	FALSE	NA	chr12:128823162-128824860	chr12:128823162-128824860		1		0.993
ENSG00000139370	SLC15A4		TRUE	TRUE	NA	chr12:128823162-128824860	chr12:128823162-128824860		1		0.993
ENSG00000139579	NABP2		TRUE	FALSE	NA	chr12:56224059-56224620	chr12:56224059-56224620		1		0.27
ENSG00000139684	ESD		TRUE	TRUE	True	chr13:46796489-46797590	chr13:46796489-46797590		1		1.146
ENSG00000139697	SBNO1		FALSE	TRUE	NA				1		0.081
ENSG00000139718	SETD1B		FALSE	TRUE	NA				1		0.151
ENSG00000139719	VPS33A		FALSE	TRUE	False				1		0.44
ENSG00000139722	VPS37B		FALSE	TRUE	NA				1		0.776
ENSG00000139726	DENR		FALSE	TRUE	False				1		0.425
ENSG00000139767	SRRM4		TRUE	TRUE	NA	chr12:118980652-118982155	chr12:118980652-118982155;chr12:118979828-118980439;chr12:118980652-118982155;chr12:119006514-119007181;chr12:119008535-119009472	chr12:118773961-118775246;chr12:118880079-118881389;chr12:119178187-119179819;chr12:119201660-119202914;chr12:119229854-119230395;chr12:119302238-119303516;chr12:119308580-119309731;chr12:119333379-119334988;chr12:118610074-118611982;chr12:118880079-118881389;chr12:119302238-119303516	2		0.41
ENSG00000139910	NOVA1		FALSE	TRUE	True				1	10.1007/s00401-022-02450-3	0.182
ENSG00000139910	NOVA1		TRUE	TRUE	False	chr14:26596871-26599022	chr14:26596871-26599022		1	10.1007/s00401-022-02450-3	0.182
ENSG00000139915	MDGA2		TRUE	FALSE	NA	chr14:47673841-47676503	chr14:47673841-47676503		1		0.239
ENSG00000139915	MDGA2		TRUE	TRUE	NA	chr14:47673841-47676503	chr14:47673841-47676503		1		0.239
ENSG00000139971	ARMH4		FALSE	TRUE	NA				1		0.883
ENSG00000140157	NIPA2		TRUE	TRUE	NA	chr15:22838176-22839107	chr15:22838176-22839107	chr15:22786053-22787672;chr15:22879257-22882402;chr15:22915955-22919061;chr15:22978771-22981175;chr15:22988870-22991081;chr15:23038865-23040116;chr15:22786053-22787672;chr15:22901414-22904529;chr15:23038865-23040116	2		0.379
ENSG00000140332	TLE3		FALSE	TRUE	NA				1		0.073
ENSG00000140443	IGF1R		FALSE	TRUE	NA				1		0.306
ENSG00000140450	ARRDC4		TRUE	FALSE	NA	chr15:97960110-97961446	chr15:97960110-97961446		2		1.128
ENSG00000140521	POLG	MITOCHONDRIAL DNA DEPLETION SYNDROME 4A (ALPERS TYPE); MTDPS4A & PROGRESSIVE EXTERNAL OPHTHALMOPLEGIA WITH MITOCHONDRIAL DNA DELETIONS, AUTOSOMAL DOMINANT 1; PEOA1 & PROGRESSIVE EXTERNAL OPHTHALMOPLEGIA WITH MITOCHONDRIAL DNA DELETIONS, AUTOSOMAL RECESSIVE 1; PEOB1 & SENSORY ATAXIC NEUROPATHY, DYSARTHRIA, AND OPHTHALMOPARESIS; SANDO	FALSE	TRUE	NA				1		0.555
ENSG00000140525	FANCI		TRUE	FALSE	NA	chr15:89243354-89244681	chr15:89243354-89244681	chr15:89177102-89178612	1		1.024
ENSG00000140553	UNC45A		FALSE	TRUE	False				1		0.739
ENSG00000140553	UNC45A		FALSE	TRUE	NA				1		0.739
ENSG00000140688	RUSF1		FALSE	TRUE	NA				2		1.39
ENSG00000140691	ARMC5		FALSE	TRUE	NA				1		0.491
ENSG00000140859	KIFC3		TRUE	TRUE	NA	chr16:57801491-57803811	chr16:57801491-57803811		1		0.459
ENSG00000140905	GCSH		TRUE	TRUE	True	chr16:81095785-81096805	chr16:81095785-81096805	chr16:81135869-81138086;chr16:81158930-81159828;chr16:81180385-81181577;chr16:81274878-81276672;chr16:81313872-81315868	1		1.423
ENSG00000140992	PDPK1		FALSE	TRUE	NA				1		0.29
ENSG00000140993	TIGD7		FALSE	TRUE	NA				1		1.345
ENSG00000140995	DEF8		FALSE	TRUE	NA				1		0.571
ENSG00000141052	MYOCD		TRUE	FALSE	NA	chr17:12664623-12666250	chr17:12664623-12666250		1		0.387
ENSG00000141076	UTP4		FALSE	TRUE	True				1		0.656
ENSG00000141298	SSH2		FALSE	TRUE	NA				1		0.278
ENSG00000141522	ARHGDIA		FALSE	TRUE	NA				1		0.87
ENSG00000141522	ARHGDIA		TRUE	TRUE	True	chr17:81870233-81872414	chr17:81870233-81872414	chr17:80937473-80938490;chr17:81003729-81004986;chr17:81020564-81021757;chr17:81042611-81042931;chr17:81238649-81239689;chr17:81294615-81295807;chr17:81487640-81488235;chr17:81891189-81892221;chr17:82212346-82213893;chr17:82315149-82317768;chr17:82716077-82717377	1		0.87
ENSG00000141526	SLC16A3		FALSE	TRUE	NA				1		1.17
ENSG00000141540	TTYH2		TRUE	FALSE	NA	chr17:74213185-74214439	chr17:74210377-74211559;chr17:74213185-74214439		1		0.652
ENSG00000141542	RAB40B		FALSE	TRUE	NA				1		1.341
ENSG00000141543	EIF4A3		FALSE	TRUE	NA				1		0.119
ENSG00000141551	CSNK1D		FALSE	TRUE	NA				2		0.231
ENSG00000141552	ANAPC11		TRUE	TRUE	NA	chr17:81891189-81892221	chr17:81891189-81892221	chr17:80937473-80938490;chr17:81003729-81004986;chr17:81020564-81021757;chr17:81042611-81042931;chr17:81238649-81239689;chr17:81294615-81295807;chr17:81487640-81488235;chr17:81870233-81872414;chr17:82212346-82213893;chr17:82315149-82317768;chr17:82716077-82717377	1		0.735
ENSG00000141556	TBCD	ENCEPHALOPATHY, PROGRESSIVE, EARLY-ONSET, WITH BRAIN ATROPHY AND THIN CORPUS CALLOSUM; PEBAT	FALSE	TRUE	True				2		0.493
ENSG00000141560	FN3KRP		FALSE	TRUE	NA				1		1.544
ENSG00000141560	FN3KRP		TRUE	FALSE	False	chr17:82716077-82717377	chr17:82716077-82717377	chr17:81870233-81872414;chr17:81891189-81892221;chr17:82212346-82213893;chr17:82315149-82317768;chr17:83069282-83070640	1		1.544
ENSG00000141562	NARF		FALSE	TRUE	NA				1		1.287
ENSG00000141564	RPTOR		FALSE	TRUE	False				1		0.101
ENSG00000141564	RPTOR		FALSE	TRUE	NA				1		0.101
ENSG00000141568	FOXK2		FALSE	TRUE	NA				2		0.58
ENSG00000141576	RNF157		FALSE	TRUE	NA				1		0.74
ENSG00000141577	CEP131		FALSE	TRUE	NA				2		0.776
ENSG00000141580	WDR45B		FALSE	TRUE	False				1		0.551
ENSG00000141580	WDR45B		FALSE	TRUE	NA				1		0.551
ENSG00000141655	TNFRSF11A		TRUE	FALSE	NA	chr18:62324481-62326376	chr18:62324481-62326376	chr18:61742453-61744677;chr18:61822557-61823968;chr18:61892729-61894815;chr18:62186509-62188262;chr18:62522354-62523818;chr18:62610295-62612795;chr18:62714757-62716358;chr18:63024460-63026733;chr18:63208520-63210325;chr18:63319538-63321125	1		0.597
ENSG00000141664	ZCCHC2		TRUE	TRUE	NA	chr18:62522354-62523818	chr18:62522354-62523818	chr18:61892729-61894815;chr18:62186509-62188262;chr18:62714757-62716358;chr18:61742453-61744677;chr18:61822557-61823968;chr18:61892729-61894815;chr18:62186509-62188262;chr18:62324481-62326376;chr18:62610295-62612795;chr18:62714757-62716358;chr18:63024460-63026733;chr18:63208520-63210325;chr18:63319538-63321125;chr18:63366305-63368033;chr18:63421898-63423126	2		0.285
ENSG00000141668	CBLN2		TRUE	FALSE	NA	chr18:72541764-72544724	chr18:72541764-72544724		2		1.165
ENSG00000141682	PMAIP1		TRUE	FALSE	NA	chr18:59899400-59901078	chr18:59899400-59901078	chr18:59139340-59140667;chr18:59358580-59359738;chr18:59555947-59557270;chr18:59569652-59571115;chr18:59664574-59666564;chr18:59671216-59672842;chr18:60371246-60373253	1		1.848
ENSG00000141736	ERBB2		FALSE	TRUE	NA				1	10.1097/NEN.0b013e3182423c43	0.397
ENSG00000141736	ERBB2		TRUE	FALSE	NA	chr17:39687563-39688730	chr17:39687563-39688730		1	10.1097/NEN.0b013e3182423c43	0.397
ENSG00000141959	PFKL		FALSE	TRUE	NA				1		1.035
ENSG00000142207	URB1		FALSE	TRUE	NA				1		0.587
ENSG00000142208	AKT1		FALSE	TRUE	False				1		0.315
ENSG00000142230	SAE1		FALSE	TRUE	NA				1		0.269
ENSG00000142449	FBN3		TRUE	TRUE	NA	chr19:8148589-8149892	chr19:8148589-8149892		1		0.743
ENSG00000142530	FAM71E1		FALSE	TRUE	NA				2		1.578
ENSG00000142530	FAM71E1		TRUE	TRUE	NA	chr19:50475964-50477024	chr19:50475964-50477024	chr19:50500201-50502409;chr19:50510160-50511766;chr19:50550331-50552180;chr19:50556022-50557471;chr19:50564557-50568668;chr19:50607794-50608710;chr19:50638850-50640224;chr19:50649331-50650321;chr19:50657913-50659510;chr19:50666367-50669679;chr19:50693474-50694509;chr19:50694844-50696152;chr19:50717975-50719367;chr19:50724391-50725492;chr19:50728369-50728699;chr19:50777810-50778579	1		1.578
ENSG00000142534	RPS11		FALSE	TRUE	False				1		0.328
ENSG00000142556	ZNF614		FALSE	TRUE	NA				2		1.007
ENSG00000142686	C1orf216		TRUE	FALSE	NA	chr1:35717604-35719284	chr1:35717604-35719284		1		1.481
ENSG00000142784	WDTC1		FALSE	TRUE	NA				1		0.23
ENSG00000143067	ZNF697		FALSE	TRUE	NA				1		0.891
ENSG00000143156	NME7		FALSE	TRUE	NA				1		0.909
ENSG00000143341	HMCN1		FALSE	TRUE	NA				1		0.483
ENSG00000143363	PRUNE1	NEURODEVELOPMENTAL DISORDER WITH MICROCEPHALY, HYPOTONIA, AND VARIABLE BRAIN ANOMALIES; NMIHBA	FALSE	TRUE	False				1		0.661
ENSG00000143367	TUFT1		FALSE	TRUE	NA				1		0.711
ENSG00000143368	SF3B4		FALSE	TRUE	False				1		0.208
ENSG00000143373	ZNF687		FALSE	TRUE	False				1		0.319
ENSG00000143374	TARS2		FALSE	TRUE	False				1		0.841
ENSG00000143375	CGN		FALSE	TRUE	NA				1		0.948
ENSG00000143376	SNX27		FALSE	TRUE	False				1		0.192
ENSG00000143379	SETDB1		FALSE	TRUE	NA				1		0.201
ENSG00000143393	PI4KB		FALSE	TRUE	NA				1		0.345
ENSG00000143398	PIP5K1A		FALSE	TRUE	True				1		0.542
ENSG00000143401	ANP32E		FALSE	TRUE	NA				1		0.423
ENSG00000143409	MINDY1		FALSE	TRUE	NA				1		1.276
ENSG00000143418	CERS2		FALSE	TRUE	False				1		0.426
ENSG00000143420	ENSA		FALSE	TRUE	False				1		0.719
ENSG00000143436	MRPL9		FALSE	TRUE	False				1		1.052
ENSG00000143437	ARNT		FALSE	TRUE	NA				1		0.279
ENSG00000143442	POGZ		FALSE	TRUE	NA				1		0.119
ENSG00000143458	GABPB2		TRUE	FALSE	NA	chr1:151070229-151071433	chr1:151070229-151071433	chr1:151265289-151266669	1		0.879
ENSG00000143515	ATP8B2		FALSE	TRUE	NA				1		0.407
ENSG00000143543	JTB		FALSE	TRUE	NA				1		0.657
ENSG00000143549	TPM3		FALSE	TRUE	True				1		0.691
ENSG00000143553	SNAPIN		FALSE	TRUE	False				1		1.437
ENSG00000143553	SNAPIN		FALSE	TRUE	NA				1		1.437
ENSG00000143575	HAX1		TRUE	TRUE	False	chr1:154272091-154273187	chr1:154272091-154273187	chr1:155166370-155168172	1		1.375
ENSG00000143578	CREB3L4		FALSE	TRUE	NA				1		1.02
ENSG00000143590	EFNA3		FALSE	TRUE	NA				1		0.802
ENSG00000143612	C1orf43		FALSE	TRUE	NA				1		0.84
ENSG00000143614	GATAD2B		FALSE	TRUE	False				1		0.097
ENSG00000143621	ILF2		FALSE	TRUE	False				1		0.247
ENSG00000143624	INTS3		FALSE	TRUE	False				1		0.251
ENSG00000143653	SCCPDH		TRUE	TRUE	NA	chr1:246723859-246725088	chr1:246723859-246725088		1		1.098
ENSG00000143799	PARP1		FALSE	TRUE	True				1		0.479
ENSG00000143842	SOX13		TRUE	TRUE	NA	chr1:204072809-204075421	chr1:204072809-204075421;chr1:204108304-204109482	chr1:203487161-203488190;chr1:203516018-203517125;chr1:203557547-203558756;chr1:203649754-203650839;chr1:204128966-204129802;chr1:204213578-204214654;chr1:204227772-204229323;chr1:204335116-204336063;chr1:204384812-204387329;chr1:204410540-204412336;chr1:204446004-204447520;chr1:204565775-204566847;chr1:204592145-204593936;chr1:204623196-204625083;chr1:204637194-204638315;chr1:204663295-204665078…	1		0.339
ENSG00000143845	ETNK2		FALSE	TRUE	NA				1		1.074
ENSG00000143850	PLEKHA6		FALSE	TRUE	False				1		0.422
ENSG00000144061	NPHP1		TRUE	FALSE	NA	chr2:110204513-110205302	chr2:110204513-110205302	;chr2:110100340-110103953;chr2:110113988-110117009	2		0.975
ENSG00000144063	MALL		TRUE	FALSE	NA	chr2:110113988-110117009	chr2:110100340-110103953;chr2:110113988-110117009	chr2:110204513-110205302	1		1.406
ENSG00000144152	FBLN7		TRUE	FALSE	NA	chr2:112137595-112138885	chr2:112137595-112138885;chr2:112140323-112143443;chr2:112181523-112185778	chr2:111686533-111689335;chr2:111897785-111899382	1		0.958
ENSG00000144161	ZC3H8		FALSE	TRUE	NA				1		0.56
ENSG00000144199	FAHD2B		FALSE	TRUE	NA				1		1.36
ENSG00000144218	AFF3		FALSE	TRUE	NA				1		0.221
ENSG00000144426	NBEAL1		FALSE	TRUE	NA				1		0.654
ENSG00000144451	SPAG16		TRUE	TRUE	NA	chr2:213284096-213285041	chr2:213284096-213285041		1		1.708
ENSG00000144619	CNTN4		TRUE	FALSE	NA	chr3:2098179-2099764	chr3:2098179-2099764		1		0.519
ENSG00000144619	CNTN4		TRUE	TRUE	NA	chr3:2098179-2099764;chr3:2510549-2511923	chr3:2098179-2099764;chr3:2510549-2511923		2		0.519
ENSG00000144674	GOLGA4		FALSE	TRUE	NA				1		0.515
ENSG00000144712	CAND2		FALSE	TRUE	NA				1		0.939
ENSG00000144730	IL17RD		FALSE	TRUE	NA				1		0.688
ENSG00000144867	SRPRB		FALSE	TRUE	False				1		0.827
ENSG00000144868	TMEM108		TRUE	FALSE	NA	chr3:133037912-133039068	chr3:133037912-133039068		1		0.187
ENSG00000145423	SFRP2		FALSE	TRUE	False				1		1.058
ENSG00000145495	MARCHF6		FALSE	TRUE	NA				1		0.152
ENSG00000145604	SKP2		FALSE	TRUE	NA				1		0.333
ENSG00000145632	PLK2		TRUE	FALSE	NA	chr5:58459402-58461147	chr5:58459402-58461147	chr5:58581956-58583858;chr5:59038698-59040156;chr5:59127106-59128222;chr5:59316719-59318271	1		0.18
ENSG00000145715	RASA1		FALSE	TRUE	NA				1		0.129
ENSG00000145741	BTF3		FALSE	TRUE	False				1		0.527
ENSG00000145741	BTF3		FALSE	TRUE	True				1		0.527
ENSG00000145741	BTF3		TRUE	TRUE	False	chr5:73497850-73499041	chr5:73497850-73499041		1		0.527
ENSG00000145907	G3BP1		FALSE	TRUE	True				1		0.519
ENSG00000145979	TBC1D7		FALSE	TRUE	NA				1		1.608
ENSG00000146007	ZMAT2		FALSE	TRUE	NA				1		0.237
ENSG00000146085	MMUT		FALSE	TRUE	False				2		1.232
ENSG00000146151	HMGCLL1		FALSE	TRUE	NA				1		1.066
ENSG00000146151	HMGCLL1		TRUE	TRUE	NA	chr6:55578544-55579513	chr6:55578544-55579513		3		1.066
ENSG00000146247	PHIP		FALSE	TRUE	False				1		0.113
ENSG00000146701	MDH2		FALSE	TRUE	True				1		0.807
ENSG00000146757	ZNF92		TRUE	TRUE	NA	chr7:65373568-65374364	chr7:65373568-65374364	chr7:65251652-65252806;chr7:65268986-65270115;chr7:65251652-65252806	2		1.841
ENSG00000146833	TRIM4		FALSE	TRUE	NA				1		1.359
ENSG00000146950	SHROOM2		TRUE	FALSE	NA	chrX:9785515-9787201;chrX:9911520-9913371	chrX:9785515-9787201;chrX:9877067-9878912;chrX:9887693-9888647;chrX:9911520-9913371		1		0.528
ENSG00000147010	SH3KBP1		TRUE	FALSE	NA	chrX:19886635-19888814	chrX:19886635-19888814		1		0.194
ENSG00000147027	TMEM47		TRUE	TRUE	NA	chrX:34656547-34657930	chrX:34656547-34657930		2		0.567
ENSG00000147044	CASK		TRUE	FALSE	True	chrX:41922607-41924607	chrX:41922607-41924607	chrX:41332822-41335248	1		0.073
ENSG00000147050	KDM6A		TRUE	FALSE	NA	chrX:44872337-44874154	chrX:44872337-44874154	chrX:44542275-44543389;chrX:45770003-45770707;	4		0.161
ENSG00000147059	SPIN2A		FALSE	TRUE	NA				1		1.881
ENSG00000147099	HDAC8		FALSE	TRUE	NA				1		0.297
ENSG00000147100	SLC16A2		TRUE	FALSE	NA	chrX:74419898-74421898	chrX:74419898-74421898		1		0.223
ENSG00000147117	ZNF157		FALSE	TRUE	NA				2		1.321
ENSG00000147144	CCDC120		FALSE	TRUE	NA				1		0.551
ENSG00000147174	GCNA		FALSE	TRUE	NA				1		0.268
ENSG00000147180	ZNF711		FALSE	TRUE	NA				1		0.305
ENSG00000147180	ZNF711		TRUE	TRUE	NA	chrX:85243574-85245327	chrX:85243574-85245327	chrX:86047041-86047893;chrX:86147736-86149244	1		0.305
ENSG00000147224	PRPS1		FALSE	TRUE	NA				1		0.377
ENSG00000147231	RADX		TRUE	FALSE	False	chrX:106611416-106612695	chrX:106611416-106612695		1		0.648
ENSG00000147383	NSDHL		FALSE	TRUE	True				1		0.289
ENSG00000147400	CETN2		FALSE	TRUE	False				2		0.779
ENSG00000147526	TACC1		TRUE	TRUE	NA	chr8:38786794-38788320	chr8:38729970-38730871;chr8:38768399-38770969;chr8:38786794-38788320	chr8:38703233-38705166;chr8:38900565-38902087	1		0.591
ENSG00000147601	TERF1		FALSE	TRUE	NA				1		0.372
ENSG00000147649	MTDH		FALSE	TRUE	NA				1		0.431
ENSG00000147874	HAUS6		FALSE	TRUE	NA				1		0.963
ENSG00000148153	INIP		FALSE	TRUE	NA				1		1.257
ENSG00000148158	SNX30		FALSE	TRUE	False				1		0.454
ENSG00000148187	MRRF		FALSE	TRUE	NA				1		1.592
ENSG00000148229	POLE3		FALSE	TRUE	NA				1		1.284
ENSG00000148362	PAXX		TRUE	TRUE	NA	chr9:136991927-136993052	chr9:136991927-136993052	chr9:136840762-136843255;chr9:136847797-136849974;chr9:136886006-136887504;chr9:136943766-136945007;chr9:136949621-136950677;chr9:137027521-137029652;chr9:137045335-137046833;chr9:137063185-137065224;chr9:137069858-137071547;chr9:137076851-137079370	1		1.06
ENSG00000148408	CACNA1B		TRUE	TRUE	NA	chr9:137877460-137879197	chr9:137877460-137879197;chr9:137890876-137893151;chr9:138043144-138047215		1		0.24
ENSG00000148468	FAM171A1		TRUE	TRUE	NA	chr10:15369644-15371737	chr10:15369644-15371737	chr10:15718643-15720403	1		0.302
ENSG00000148481	MINDY3		FALSE	TRUE	NA				2		0.537
ENSG00000148484	RSU1		TRUE	FALSE	False	chr10:16816943-16817967	chr10:16816943-16817967	chr10:17137788-17140274;chr10:17200932-17202127;chr10:17228210-17230857	1		0.953
ENSG00000148606	POLR3A	LEUKODYSTROPHY, HYPOMYELINATING, 7, WITH OR WITHOUT OLIGODONTIA AND/OR HYPOGONADOTROPIC HYPOGONADISM; HLD7	FALSE	TRUE	NA				1		0.876
ENSG00000148688	RPP30		TRUE	TRUE	NA	chr10:90871289-90872650	chr10:90871289-90872650		1		1.112
ENSG00000148737	TCF7L2		TRUE	FALSE	NA	chr10:112949644-112950395	chr10:112949644-112950395		1		0.273
ENSG00000148935	GAS2		FALSE	TRUE	NA				1		0.811
ENSG00000148943	LIN7C		TRUE	FALSE	NA	chr11:27506150-27507185	chr11:27506150-27507185		1		0.8
ENSG00000149050	ZNF214		FALSE	TRUE	NA				1		1.499
ENSG00000149050	ZNF214		TRUE	FALSE	NA	chr11:7019769-7020954	chr11:7019769-7020954		1		1.499
ENSG00000149136	SSRP1		FALSE	TRUE	NA				1		0.275
ENSG00000149177	PTPRJ		FALSE	TRUE	NA				1		0.634
ENSG00000149179	C11orf49		FALSE	TRUE	NA				1		1.285
ENSG00000149260	CAPN5		FALSE	TRUE	NA				1		0.782
ENSG00000149428	HYOU1		FALSE	TRUE	True				1		0.331
ENSG00000149600	COMMD7		FALSE	TRUE	NA				2		1.358
ENSG00000149639	SOGA1		FALSE	TRUE	NA				1		0.194
ENSG00000149806	FAU		FALSE	TRUE	False				1		0.476
ENSG00000149930	TAOK2		FALSE	TRUE	NA				1		0.241
ENSG00000149970	CNKSR2		FALSE	TRUE	NA				1		0.185
ENSG00000149970	CNKSR2		TRUE	TRUE	NA	chrX:21373677-21375947	chrX:21373677-21375947		1		0.185
ENSG00000150361	KLHL1		TRUE	TRUE	NA	chr13:70107197-70109038	chr13:70107197-70109038		1		0.709
ENSG00000150456	EEF1AKMT1		FALSE	TRUE	NA				1		1.573
ENSG00000150551	LYPD1		FALSE	TRUE	NA				1		1.738
ENSG00000150551	LYPD1		TRUE	FALSE	NA	chr2:132668339-132671741	chr2:132668339-132671741	chr2:132304614-132305323;chr2:133265218-133267514	1		1.738
ENSG00000150551	LYPD1		TRUE	TRUE	NA	chr2:132668339-132671741	chr2:132668339-132671741	chr2:131681777-131683296;chr2:132346983-132347796;chr2:132415596-132416902;chr2:133265218-133267514;chr2:133557259-133558627	1		1.738
ENSG00000150867	PIP4K2A		FALSE	TRUE	NA				1		0.56
ENSG00000150967	ABCB9		FALSE	TRUE	NA				1		0.653
ENSG00000151079	KCNA6		TRUE	FALSE	NA	chr12:4808967-4810431	chr12:4808967-4810431		2		0.526
ENSG00000151116	UEVLD		FALSE	TRUE	NA				1		0.918
ENSG00000151229	SLC2A13		TRUE	FALSE	NA	chr12:40104942-40106511	chr12:40104942-40106511	chr12:40224340-40225371	1		0.377
ENSG00000151320	AKAP6		FALSE	TRUE	NA				1		0.253
ENSG00000151332	MBIP		FALSE	TRUE	NA				1		0.899
ENSG00000151348	EXT2		FALSE	TRUE	NA				1		0.766
ENSG00000151422	FER		FALSE	TRUE	NA				1		0.357
ENSG00000151468	CCDC3		FALSE	TRUE	NA				1		1.087
ENSG00000151746	BICD1		FALSE	TRUE	NA				1		0.571
ENSG00000151779	NBAS		FALSE	TRUE	False				2		0.777
ENSG00000151834	GABRA2		FALSE	TRUE	NA				1		0.229
ENSG00000151834	GABRA2		TRUE	FALSE	NA	chr4:46389013-46390973	chr4:46389013-46390973;chr4:46445617-46446243	chr4:46123847-46125579;chr4:47031028-47033227;chr4:47323455-47324684	1		0.229
ENSG00000151883	PARP8		TRUE	TRUE	NA	chr5:50666376-50668044	chr5:50666376-50668044	chr5:50969233-50970820	1		0.391
ENSG00000151948	GLT1D1		FALSE	TRUE	NA				2		1.417
ENSG00000152102	FAM168B		FALSE	TRUE	NA				2		1.091
ENSG00000152137	HSPB8		TRUE	TRUE	NA	chr12:119178187-119179819	chr12:119178187-119179819;chr12:119201660-119202914	chr12:118773961-118775246;chr12:118880079-118881389;chr12:118979828-118980439;chr12:118980652-118982155;chr12:119006514-119007181;chr12:119008535-119009472;chr12:119229854-119230395;chr12:119302238-119303516;chr12:119308580-119309731;chr12:119333379-119334988	1		1.14
ENSG00000152315	KCNK13		TRUE	FALSE	NA	chr14:90060130-90062711	chr14:90060130-90062711		1		0.795
ENSG00000152601	MBNL1		TRUE	FALSE	NA	chr3:152298375-152299811	chr3:152298375-152299811		1		0.425
ENSG00000152894	PTPRK		FALSE	TRUE	NA				1		0.309
ENSG00000152910	CNTNAP4		TRUE	FALSE	NA	chr16:76276921-76277925	chr16:76276921-76277925		1		0.516
ENSG00000152932	RAB3C		TRUE	TRUE	False	chr5:58581956-58583858	chr5:58581956-58583858	chr5:58459402-58461147;chr5:59038698-59040156;chr5:59127106-59128222;chr5:59316719-59318271	1		1.174
ENSG00000152953	STK32B		TRUE	TRUE	NA	chr4:5050351-5052493	chr4:5050351-5052493	chr4:5524531-5527966;chr4:5710236-5711908;chr4:5890140-5890548	1		0.998
ENSG00000152954	NRSN1		FALSE	TRUE	NA				1		1.499
ENSG00000152969	JAKMIP1		FALSE	TRUE	NA				1		0.229
ENSG00000153094	BCL2L11		TRUE	FALSE	NA	chr2:111121904-111123372	chr2:111121904-111123372	chr2:110677726-110679049;chr2:110958029-110960542;chr2:111686533-111689335;chr2:111897785-111899382	1		0.42
ENSG00000153107	ANAPC1		FALSE	TRUE	NA				1		0.305
ENSG00000153208	MERTK		TRUE	FALSE	NA	chr2:111897785-111899382	chr2:111897785-111899382	chr2:110958029-110960542;chr2:111121904-111123372;chr2:111686533-111689335;chr2:112137595-112138885;chr2:112140323-112143443;chr2:112181523-112185778	1		0.748
ENSG00000153902	LGI4		FALSE	TRUE	NA				1		0.684
ENSG00000154162	CDH12		FALSE	TRUE	NA				1		0.584
ENSG00000154162	CDH12		TRUE	FALSE	NA	chr5:22852834-22853701	chr5:22852834-22853701		1		0.584
ENSG00000154162	CDH12		TRUE	TRUE	NA	chr5:22852834-22853701	chr5:21782686-21783850;chr5:22852834-22853701		1		0.584
ENSG00000154518	ATP5MC3		TRUE	TRUE	NA	chr2:175180860-175181991	chr2:175180860-175181991		2		0.826
ENSG00000154545	MAGED4		FALSE	TRUE	NA				1		1.852
ENSG00000154654	NCAM2		FALSE	TRUE	False				1		0.4
ENSG00000154654	NCAM2		TRUE	FALSE	False	chr21:20997330-20998721	chr21:20997330-20998721		1		0.4
ENSG00000154654	NCAM2		TRUE	TRUE	False	chr21:20997330-20998721	chr21:20997330-20998721		1		0.4
ENSG00000154767	XPC		FALSE	TRUE	False				1		0.782
ENSG00000154832	CXXC1		FALSE	TRUE	NA				1		0.345
ENSG00000155329	ZCCHC10		FALSE	TRUE	NA				1		1.02
ENSG00000155542	SETD9		TRUE	FALSE	NA	chr5:56909173-56910533	chr5:56909173-56910533		1		0.962
ENSG00000155561	NUP205		FALSE	TRUE	False				1		0.232
ENSG00000155827	RNF20		FALSE	TRUE	False				1		0.615
ENSG00000155850	SLC26A2		FALSE	TRUE	NA				1		1.106
ENSG00000156017	CARNMT1		FALSE	TRUE	NA				1		0.695
ENSG00000156140	ADAMTS3		TRUE	FALSE	NA	chr4:72567855-72569971	chr4:72567855-72569971		1		0.604
ENSG00000156298	TSPAN7		FALSE	TRUE	NA				1		0.535
ENSG00000156313	RPGR		TRUE	FALSE	NA	chrX:38327021-38328076	chrX:38327021-38328076		1		0.21
ENSG00000156395	SORCS3		FALSE	TRUE	NA				1		0.465
ENSG00000156395	SORCS3		TRUE	FALSE	NA	chr10:104639549-104643143	chr10:104639549-104643143		1		0.465
ENSG00000156467	UQCRB		TRUE	TRUE	NA	chr8:96234734-96236092	chr8:96234734-96236092		2		1.076
ENSG00000156500	PABIR3		TRUE	FALSE	NA	chrX:134796029-134797432	chrX:134796029-134797432	chrX:135003871-135004690;chrX:135520437-135522404	1		1.604
ENSG00000156504	PABIR2		TRUE	FALSE	NA	chrX:134796029-134797432	chrX:134796029-134797432	chrX:135003871-135004690;chrX:135520437-135522404	1		0.457
ENSG00000156531	PHF6		TRUE	FALSE	False	chrX:134372850-134373917	chrX:134372850-134373917		1		0.166
ENSG00000156531	PHF6		TRUE	TRUE	True	chrX:134372850-134373917	chrX:134372850-134373917		2		0.166
ENSG00000156697	UTP14A		FALSE	TRUE	False				1		0.162
ENSG00000156976	EIF4A2	NEURODEVELOPMENTAL DISORDER WITH HYPOTONIA AND SPEECH DELAY, WITH OR WITHOUT SEIZURES; NEDHSS	TRUE	TRUE	True	chr3:186782888-186784489	chr3:186782888-186784489	chr3:186806071-186807229;chr3:186826384-186827861	1		0.205
ENSG00000157045	NTAN1		FALSE	TRUE	NA				2		1.104
ENSG00000157168	NRG1		TRUE	FALSE	NA	chr8:32547623-32549412	chr8:32476082-32477560;chr8:32547623-32549412		1	10.1007/s13311-019-00811-7	0.258
ENSG00000157168	NRG1		TRUE	TRUE	NA	chr8:31638968-31640884;chr8:32645721-32648227	chr8:31638968-31640884;chr8:32645721-32648227;chr8:32784538-32786466		1	10.1007/s13311-019-00811-7	0.258
ENSG00000157224	CLDN12		FALSE	TRUE	NA				1		1.094
ENSG00000157353	FCSK		TRUE	TRUE	NA	chr16:70454037-70455028	chr16:70454037-70455028		1		1.132
ENSG00000157502	PWWP3B		FALSE	TRUE	NA				1		0.531
ENSG00000157540	DYRK1A		FALSE	TRUE	NA				1		0.214
ENSG00000157625	TAB3		FALSE	TRUE	NA				1		0.423
ENSG00000157637	SLC38A10		TRUE	TRUE	NA	chr17:81294615-81295807	chr17:81294615-81295807	chr17:80492735-80493778;chr17:80499661-80501024;chr17:80779952-80781199;chr17:80937473-80938490;chr17:81003729-81004986;chr17:81020564-81021757;chr17:81042611-81042931;chr17:81238649-81239689;chr17:81487640-81488235;chr17:81870233-81872414;chr17:81891189-81892221;chr17:82212346-82213893	1		0.863
ENSG00000157734	SNX22		FALSE	TRUE	NA				1		1.093
ENSG00000157765	SLC34A2		TRUE	FALSE	NA	chr4:25654664-25655956	chr4:25654664-25655956		1		1.091
ENSG00000157778	PSMG3		FALSE	TRUE	False				1		1.535
ENSG00000157978	LDLRAP1		TRUE	FALSE	NA	chr1:25543288-25545075	chr1:25543288-25545075	chr1:25504829-25506626	1		1.163
ENSG00000158077	NLRP14		TRUE	FALSE	NA	chr11:7019769-7020954	chr11:7019769-7020954		1		1.525
ENSG00000158163	DZIP1L		FALSE	TRUE	NA				2		1.297
ENSG00000158290	CUL4B		TRUE	FALSE	False	chrX:120560346-120561808;chrX:120603661-120604846	chrX:120560346-120561808;chrX:120603661-120604846	;chrX:120250467-120251853;chrX:120310434-120311949	2		0.085
ENSG00000158321	AUTS2		TRUE	FALSE	NA	chr7:69597358-69599003;chr7:70693269-70695444	chr7:70572180-70573675;chr7:70693269-70695444;chr7:69597358-69599003;chr7:69597358-69599003;chr7:70016206-70017714		3		0.253
ENSG00000158352	SHROOM4		TRUE	FALSE	NA	chrX:50812982-50814892	chrX:50812982-50814892	;chrX:49878419-49880159;chrX:49922199-49923265;chrX:50067238-50068809;chrX:51332243-51333558	2		0.226
ENSG00000158525	CPA5		TRUE	FALSE	NA	chr7:130345013-130346743	chr7:130345013-130346743		1		0.749
ENSG00000158615	PPP1R15B		TRUE	TRUE	NA	chr1:204410540-204412336	chr1:204410540-204412336	chr1:203487161-203488190;chr1:203516018-203517125;chr1:203557547-203558756;chr1:203649754-203650839;chr1:204072809-204075421;chr1:204108304-204109482;chr1:204128966-204129802;chr1:204213578-204214654;chr1:204227772-204229323;chr1:204335116-204336063;chr1:204384812-204387329;chr1:204446004-204447520;chr1:204565775-204566847;chr1:204592145-204593936;chr1:204623196-204625083;chr1:204637194-204638315…	1		0.507
ENSG00000158623	COPG2		FALSE	TRUE	False				1		0.815
ENSG00000158716	DUSP23		TRUE	TRUE	NA	chr1:159780537-159781576	chr1:159780537-159781576		1		1.692
ENSG00000158887	MPZ		FALSE	TRUE	NA				2		0.638
ENSG00000158987	RAPGEF6		FALSE	TRUE	NA				1		0.279
ENSG00000159069	FBXW5		TRUE	TRUE	NA	chr9:136943766-136945007	chr9:136943766-136945007;chr9:136949621-136950677	chr9:136840762-136843255;chr9:136847797-136849974;chr9:136886006-136887504;chr9:136991927-136993052;chr9:137027521-137029652;chr9:137045335-137046833;chr9:137063185-137065224;chr9:137069858-137071547;chr9:137076851-137079370	1		1.529
ENSG00000159164	SV2A		FALSE	TRUE	False				1		0.414
ENSG00000159164	SV2A		FALSE	TRUE	True				1		0.414
ENSG00000159176	CSRP1		FALSE	TRUE	False				1		1.144
ENSG00000159208	CIART		TRUE	FALSE	NA	chr1:150281789-150282936	chr1:150281789-150282936		1		0.452
ENSG00000159228	CBR1		FALSE	TRUE	False				1		1.533
ENSG00000159267	HLCS		FALSE	TRUE	NA				1		0.876
ENSG00000159314	ARHGAP27		TRUE	FALSE	NA	chr17:45431104-45433070	chr17:45431104-45433070		1		0.567
ENSG00000159352	PSMD4		FALSE	TRUE	False				2		0.172
ENSG00000159363	ATP13A2	KUFOR-RAKEB SYNDROME; KRS & SPASTIC PARAPLEGIA 78, AUTOSOMAL RECESSIVE; SPG78	FALSE	TRUE	NA				1		0.584
ENSG00000159377	PSMB4		FALSE	TRUE	False				1		0.793
ENSG00000159388	BTG2		FALSE	TRUE	NA				1		1.506
ENSG00000159399	HK2		FALSE	TRUE	NA				1		0.485
ENSG00000159596	TMEM69		FALSE	TRUE	NA				1		1.633
ENSG00000159885	ZNF222		FALSE	TRUE	NA				2		1.746
ENSG00000160051	IQCC		FALSE	TRUE	NA				2		1.227
ENSG00000160072	ATAD3B		FALSE	TRUE	NA				2		1.477
ENSG00000160072	ATAD3B		TRUE	FALSE	NA	chr1:1470674-1472052	chr1:1470674-1472052		2		1.477
ENSG00000160075	SSU72		FALSE	TRUE	NA				1		0.508
ENSG00000160161	CILP2		FALSE	TRUE	NA				1		0.717
ENSG00000160226	CFAP410		FALSE	TRUE	NA				1		1.396
ENSG00000160284	SPATC1L		FALSE	TRUE	NA				1		1.805
ENSG00000160294	MCM3AP		FALSE	TRUE	NA				1		0.491
ENSG00000160305	DIP2A		FALSE	TRUE	NA				1		0.354
ENSG00000160336	ZNF761		TRUE	FALSE	NA	chr19:53431416-53432598	chr19:53431416-53432598		1
ENSG00000160345	C9orf116		FALSE	TRUE	NA				1		1.926
ENSG00000160551	TAOK1		FALSE	TRUE	NA				1		0.274
ENSG00000160679	CHTOP		FALSE	TRUE	False				1		0.433
ENSG00000160688	FLAD1		FALSE	TRUE	True				1		0.592
ENSG00000160710	ADAR	AICARDI-GOUTIERES SYNDROME 6; AGS6	FALSE	TRUE	NA				2		0.42
ENSG00000160714	UBE2Q1		FALSE	TRUE	NA				1		0.19
ENSG00000160716	CHRNB2		FALSE	TRUE	NA				1		0.822
ENSG00000160746	ANO10	SPINOCEREBELLAR ATAXIA, AUTOSOMAL RECESSIVE 10; SCAR10	TRUE	FALSE	NA	chr3:43690331-43691694	chr3:43690331-43691694		1		1.129
ENSG00000160753	RUSC1		TRUE	TRUE	NA	chr1:155320632-155321620	chr1:155320632-155321620	chr1:155166370-155168172;chr1:156020239-156021242;chr1:156095687-156097422	1		0.339
ENSG00000160789	LMNA		FALSE	TRUE	False				1		0.209
ENSG00000160803	UBQLN4		FALSE	TRUE	False				1		0.303
ENSG00000160932	LY6E		FALSE	TRUE	NA				1		1.116
ENSG00000160953	PWWP3A		FALSE	TRUE	NA				1		0.541
ENSG00000160963	COL26A1		TRUE	FALSE	False	chr7:101362577-101364316	chr7:101362577-101364316;chr7:101434621-101436750		1		0.832
ENSG00000160991	ORAI2		FALSE	TRUE	NA				1		0.916
ENSG00000161010	MRNIP		FALSE	TRUE	NA				1		1.262
ENSG00000161091	MFSD12		TRUE	TRUE	NA	chr19:3556951-3558299	chr19:3556951-3558299		1		1.421
ENSG00000161267	BDH1		TRUE	FALSE	NA	chr3:197554499-197556084	chr3:197554499-197556084		1		1.39
ENSG00000161395	PGAP3		TRUE	FALSE	NA	chr17:39687563-39688730	chr17:39687563-39688730		1		0.833
ENSG00000161547	SRSF2		FALSE	TRUE	NA				1		0.811
ENSG00000161551	ZNF577		FALSE	TRUE	NA				2		1.066
ENSG00000161671	EMC10		FALSE	TRUE	NA				2		1.605
ENSG00000161671	EMC10		TRUE	TRUE	NA	chr19:50475964-50477024	chr19:50475964-50477024	chr19:50500201-50502409;chr19:50510160-50511766;chr19:50550331-50552180;chr19:50556022-50557471;chr19:50564557-50568668;chr19:50607794-50608710;chr19:50638850-50640224;chr19:50649331-50650321;chr19:50657913-50659510;chr19:50666367-50669679;chr19:50693474-50694509;chr19:50694844-50696152;chr19:50717975-50719367;chr19:50724391-50725492;chr19:50728369-50728699;chr19:50777810-50778579	1		1.605
ENSG00000161677	JOSD2		FALSE	TRUE	NA				2		1.642
ENSG00000161677	JOSD2		TRUE	TRUE	NA	chr19:50510160-50511766	chr19:50510160-50511766	chr19:50550331-50552180;chr19:50556022-50557471;chr19:50564557-50568668;chr19:50638850-50640224;chr19:50657913-50659510;chr19:50694844-50696152;chr19:50728369-50728699;chr19:50475964-50477024;chr19:50500201-50502409;chr19:50550331-50552180;chr19:50556022-50557471;chr19:50564557-50568668;chr19:50607794-50608710;chr19:50638850-50640224;chr19:50649331-50650321;chr19:50657913-50659510;chr19:50666367-…	2		1.642
ENSG00000161681	SHANK1		FALSE	TRUE	NA				3		0.184
ENSG00000161813	LARP4		FALSE	TRUE	NA				1		0.345
ENSG00000161956	SENP3		FALSE	TRUE	NA				1		0.363
ENSG00000161981	SNRNP25		FALSE	TRUE	NA				1		1.109
ENSG00000162129	CLPB	3-METHYLGLUTACONIC ACIDURIA, TYPE VIIA; MGCA7A	FALSE	TRUE	False				1		0.536
ENSG00000162236	STX5		FALSE	TRUE	False				1		0.402
ENSG00000162374	ELAVL4		TRUE	FALSE	False	chr1:50023277-50024604	chr1:50023277-50024604		2		0.382
ENSG00000162415	ZSWIM5		FALSE	TRUE	NA				1		0.4
ENSG00000162526	TSSK3		TRUE	FALSE	NA	chr1:32351066-32352428	chr1:32351066-32352428		1		1.036
ENSG00000162576	MXRA8		FALSE	TRUE	NA				1		1.13
ENSG00000162576	MXRA8		TRUE	TRUE	NA	chr1:1358516-1359051	chr1:1358516-1359051		1		1.13
ENSG00000162627	SNX7		FALSE	TRUE	NA				1		0.917
ENSG00000162630	B3GALT2		FALSE	TRUE	NA				1		0.39
ENSG00000162641	AKNAD1		TRUE	FALSE	NA	chr1:108962654-108963798	chr1:108962654-108963798		1		1.231
ENSG00000162757	C1orf74		TRUE	FALSE	NA	chr1:209784170-209785076	chr1:209784170-209785076		1		1.098
ENSG00000162873	KLHDC8A		TRUE	FALSE	NA	chr1:205356395-205357297	chr1:205352179-205352929;chr1:205356395-205357297	chr1:204384812-204387329;chr1:204410540-204412336;chr1:204446004-204447520;chr1:204565775-204566847;chr1:204592145-204593936;chr1:204623196-204625083;chr1:204637194-204638315;chr1:204663295-204665078;chr1:204928719-204930990;chr1:204975055-204976350;chr1:204996556-204997880;chr1:205060924-205062511;chr1:205255918-205257597;chr1:205273294-205274586;chr1:205303357-205304782;chr1:205313401-205314554…	1		1.201
ENSG00000162951	LRRTM1		FALSE	TRUE	NA				3		0.491
ENSG00000162951	LRRTM1		TRUE	TRUE	NA	chr2:80302195-80304964	chr2:80302195-80304964		1		0.491
ENSG00000162981	LRATD1		FALSE	TRUE	NA				2		0.42
ENSG00000162981	LRATD1		TRUE	FALSE	NA	chr2:14632244-14635733	chr2:14632244-14635733		1		0.42
ENSG00000162992	NEUROD1		FALSE	TRUE	NA				1		0.514
ENSG00000163026	WDCP		FALSE	TRUE	NA				1		0.782
ENSG00000163155	LYSMD1		FALSE	TRUE	NA				1		1.052
ENSG00000163156	SCNM1		FALSE	TRUE	NA				1		1.095
ENSG00000163159	VPS72		FALSE	TRUE	NA				1		0.847
ENSG00000163159	VPS72		TRUE	FALSE	NA	chr1:151189565-151190485	chr1:151189565-151190485		1		0.847
ENSG00000163214	DHX57		FALSE	TRUE	NA				1		0.675
ENSG00000163285	GABRG1		TRUE	FALSE	NA	chr4:46123847-46125579	chr4:46123847-46125579	chr4:46389013-46390973;chr4:46445617-46446243;chr4:47031028-47033227;chr4:46366087-46367110;chr4:46445617-46446243;chr4:47031028-47033227	2		0.808
ENSG00000163288	GABRB1		TRUE	FALSE	NA	chr4:47031028-47033227	chr4:47031028-47033227;chr4:47323455-47324684;chr4:47031028-47033227	;chr4:46123847-46125579;chr4:46366087-46367110;chr4:46445617-46446243;chr4:46123847-46125579;chr4:46389013-46390973;chr4:46445617-46446243	3		0.306
ENSG00000163348	PYGO2		FALSE	TRUE	NA				1		0.283
ENSG00000163374	YY1AP1		FALSE	TRUE	NA				1		1.309
ENSG00000163374	YY1AP1		TRUE	TRUE	NA	chr1:155687881-155689339	chr1:155687881-155689339	chr1:155561973-155563554;chr1:155609704-155610413	1		1.309
ENSG00000163377	TAFA4		TRUE	FALSE	NA	chr3:68931808-68932971	chr3:68931808-68932971	chr3:68971766-68973077	1		1.288
ENSG00000163444	TMEM183A		FALSE	TRUE	NA				1		0.427
ENSG00000163462	TRIM46		FALSE	TRUE	NA				1		0.228
ENSG00000163479	SSR2		TRUE	TRUE	NA	chr1:156020239-156021242	chr1:156020239-156021242	chr1:155166370-155168172;chr1:155320632-155321620;chr1:156095687-156097422	1		0.684
ENSG00000163531	NFASC		FALSE	TRUE	False				1		0.215
ENSG00000163531	NFASC		FALSE	TRUE	NA				1		0.215
ENSG00000163539	CLASP2		TRUE	FALSE	False	chr3:33644608-33646108	chr3:33644608-33646108		1		0.201
ENSG00000163629	PTPN13		FALSE	TRUE	NA				1		0.642
ENSG00000163644	PPM1K		FALSE	TRUE	NA				2		1.062
ENSG00000163781	TOPBP1		TRUE	TRUE	NA	chr3:133661369-133662658	chr3:133661369-133662658	chr3:133384231-133385101	1		0.086
ENSG00000163794	UCN		TRUE	FALSE	NA	chr2:27306046-27308843	chr2:27306046-27308843		1		1.556
ENSG00000163832	ELP6		FALSE	TRUE	NA				1		1.061
ENSG00000163872	YEATS2		FALSE	TRUE	NA				1		0.28
ENSG00000163902	RPN1		TRUE	FALSE	False	chr3:128680364-128681432	chr3:128680364-128681432		2		0.475
ENSG00000163918	RFC4		TRUE	TRUE	False	chr3:186806071-186807229	chr3:186806071-186807229	chr3:186782888-186784489;chr3:186826384-186827861	1		0.9
ENSG00000163923	RPL39L		TRUE	FALSE	NA	chr3:187139089-187139970	chr3:187139089-187139970		1
ENSG00000163923	RPL39L		TRUE	TRUE	NA	chr3:187139089-187139970	chr3:187139089-187139970		1
ENSG00000163932	PRKCD		FALSE	TRUE	NA				1		0.171
ENSG00000164048	ZNF589		TRUE	TRUE	NA	chr3:48240707-48241651	chr3:48240707-48241651		1		1.51
ENSG00000164066	INTU		FALSE	TRUE	NA				1		0.74
ENSG00000164080	RAD54L2		FALSE	TRUE	NA				1		0.076
ENSG00000164104	HMGB2		FALSE	TRUE	False				1		0.315
ENSG00000164180	TMEM161B		FALSE	TRUE	NA				2		0.721
ENSG00000164180	TMEM161B		TRUE	FALSE	NA	chr5:88268322-88269756	chr5:88268322-88269756		1		0.721
ENSG00000164182	NDUFAF2		TRUE	TRUE	False	chr5:60944803-60946216	chr5:60944803-60946216		1		1.601
ENSG00000164197	RNF180		FALSE	TRUE	NA				1		0.837
ENSG00000164209	SLC25A46	PONTOCEREBELLAR HYPOPLASIA, TYPE 1E; PCH1E	TRUE	TRUE	False	chr5:110738496-110739650	chr5:110738496-110739650		1		0.906
ENSG00000164258	NDUFS4	MITOCHONDRIAL COMPLEX I DEFICIENCY, NUCLEAR TYPE 1; MC1DN1	FALSE	TRUE	False				1		1.157
ENSG00000164292	RHOBTB3		FALSE	TRUE	NA				1		0.724
ENSG00000164398	ACSL6		FALSE	TRUE	NA				1		0.475
ENSG00000164402	SEPTIN8		FALSE	TRUE	False				1		0.548
ENSG00000164405	UQCRQ		FALSE	TRUE	False				1		1.686
ENSG00000164588	HCN1		TRUE	FALSE	NA	chr5:45694966-45697251	chr5:45694966-45697251		1		0.181
ENSG00000164663	USP49		FALSE	TRUE	NA				1		0.346
ENSG00000164684	ZNF704		TRUE	FALSE	NA	chr8:80872590-80874961	chr8:80872590-80874961		1		0.234
ENSG00000164741	DLC1		TRUE	FALSE	NA	chr8:13603238-13605743;chr8:13132556-13133718	chr8:13603238-13605743;chr8:13132556-13133718		3		0.258
ENSG00000164758	MED30		TRUE	FALSE	NA	chr8:117520344-117521326	chr8:117520344-117521326		1		0.673
ENSG00000164796	CSMD3		FALSE	TRUE	NA				1		0.299
ENSG00000164808	SPIDR		FALSE	TRUE	NA				1		1.085
ENSG00000164815	ORC5		FALSE	TRUE	NA				2		0.861
ENSG00000164897	TMUB1		FALSE	TRUE	NA				1		1.206
ENSG00000164967	RPP25L		FALSE	TRUE	NA				1		0.811
ENSG00000165169	DYNLT3		FALSE	TRUE	NA				1		0.715
ENSG00000165185	KIAA1958		FALSE	TRUE	NA				1		0.643
ENSG00000165195	PIGA		FALSE	TRUE	NA				1		0.296
ENSG00000165240	ATP7A	MENKES DISEASE; MNK	FALSE	TRUE	NA				1		0.216
ENSG00000165259	HDX		FALSE	TRUE	NA				2		0.555
ENSG00000165264	NDUFB6		FALSE	TRUE	False				1		1.668
ENSG00000165359	INTS6L		TRUE	FALSE	NA	chrX:135520437-135522404	chrX:135520437-135522404	;chrX:134796029-134797432;chrX:135003871-135004690;chrX:136250441-136251870	3		0.152
ENSG00000165379	LRFN5		TRUE	TRUE	NA	chr14:41604962-41607716	chr14:41604962-41607716;chr14:41609707-41610238	chr14:40914470-40916157;chr14:41391947-41393223	1		0.462
ENSG00000165434	PGM2L1		FALSE	TRUE	True				1		0.498
ENSG00000165449	SLC16A9		FALSE	TRUE	NA				1		0.685
ENSG00000165516	KLHDC2		FALSE	TRUE	NA				1		0.531
ENSG00000165533	TTC8		FALSE	TRUE	NA				1		0.74
ENSG00000165669	FAM204A		FALSE	TRUE	NA				1		0.773
ENSG00000165688	PMPCA		FALSE	TRUE	NA				1		1.07
ENSG00000165704	HPRT1		TRUE	FALSE	NA	chrX:134459714-134461124	chrX:134459714-134461124		1		0.34
ENSG00000165716	DIPK1B		TRUE	TRUE	NA	chr9:136711788-136713733	chr9:136711788-136713733	chr9:136644289-136647457;chr9:136727581-136729341	1		0.725
ENSG00000165731	RET		FALSE	TRUE	NA				1		0.123
ENSG00000165802	NSMF		FALSE	TRUE	NA				1		0.443
ENSG00000165807	PPP1R36		TRUE	FALSE	NA	chr14:64549475-64550668	chr14:64549475-64550668		1		1.142
ENSG00000165996	HACD1		FALSE	TRUE	NA				1		1.702
ENSG00000166004	CEP295		FALSE	TRUE	NA				1		0.489
ENSG00000166012	TAF1D		FALSE	TRUE	NA				1		1.346
ENSG00000166086	JAM3		FALSE	TRUE	False				1		0.843
ENSG00000166136	NDUFB8		FALSE	TRUE	False				1		0.983
ENSG00000166167	BTRC		FALSE	TRUE	NA				1		0.456
ENSG00000166171	DPCD		FALSE	TRUE	NA				1		1.175
ENSG00000166197	NOLC1		FALSE	TRUE	NA				1		0.602
ENSG00000166206	GABRB3		FALSE	TRUE	NA				1		0.341
ENSG00000166311	SMPD1	NIEMANN-PICK DISEASE, TYPE B & NIEMANN-PICK DISEASE, TYPE A	FALSE	TRUE	NA				1		1.085
ENSG00000166347	CYB5A		FALSE	TRUE	NA				1		1.427
ENSG00000166352	IFTAP		FALSE	TRUE	NA				1		1.655
ENSG00000166352	IFTAP		TRUE	TRUE	NA	chr11:36594159-36595030	chr11:36594159-36595030		2		1.655
ENSG00000166401	SERPINB8		TRUE	FALSE	NA	chr18:63969905-63971567	chr18:63969905-63971567	chr18:63024460-63026733;chr18:63208520-63210325;chr18:63319538-63321125;chr18:63366305-63368033;chr18:63421898-63423126	1		1.413
ENSG00000166415	WDR72		TRUE	FALSE	NA	chr15:53759030-53760089	chr15:53759030-53760089	chr15:53323007-53324410	1		1.074
ENSG00000166446	CDYL2		FALSE	TRUE	NA				1		0.6
ENSG00000166501	PRKCB		TRUE	TRUE	NA	chr16:23835387-23837201	chr16:23835387-23837201		1		0.081
ENSG00000166557	TMED3		FALSE	TRUE	True				1		0.985
ENSG00000166562	SEC11C		TRUE	TRUE	False	chr18:59139340-59140667	chr18:59139340-59140667	chr18:58175062-58177651;chr18:58239232-58240641;chr18:58491857-58494175;chr18:58670963-58672282;chr18:58754071-58756478;chr18:58767904-58769008;chr18:58863109-58865168;chr18:59358580-59359738;chr18:59555947-59557270;chr18:59569652-59571115;chr18:59664574-59666564;chr18:59671216-59672842;chr18:59899400-59901078	1		0.554
ENSG00000166562	SEC11C		TRUE	TRUE	True	chr18:59139340-59140667	chr18:59139340-59140667	chr18:58175062-58177651;chr18:58670963-58672282;chr18:59358580-59359738;chr18:59555947-59557270	1		0.554
ENSG00000166595	CIAO2B		FALSE	TRUE	NA				1		1.603
ENSG00000166603	MC4R		TRUE	FALSE	NA	chr18:60371246-60373253	chr18:60371246-60373253	chr18:59555947-59557270;chr18:59569652-59571115;chr18:59664574-59666564;chr18:59671216-59672842;chr18:59899400-59901078;chr18:61133464-61134757	1		1.602
ENSG00000166681	BEX3		FALSE	TRUE	NA				1		0.956
ENSG00000166741	NNMT		TRUE	FALSE	NA	chr11:114256367-114258577	chr11:114256367-114258577	chr11:113261784-113262843;chr11:114243300-114244580;chr11:114399657-114401063;chr11:114439248-114440201;chr11:114035755-114036664;chr11:114058973-114061760;chr11:114090213-114092728;chr11:114114993-114116297;chr11:114128627-114130795;chr11:114182514-114183629;chr11:114399657-114401063;chr11:114439248-114440201	2		1.864
ENSG00000166762	CATSPER2		FALSE	TRUE	NA				2		1.224
ENSG00000166780	BMERB1		FALSE	TRUE	NA				1		0.782
ENSG00000166783	MARF1		FALSE	TRUE	NA				1		0.121
ENSG00000166887	VPS39		FALSE	TRUE	NA				1		0.684
ENSG00000166897	ELFN2		TRUE	FALSE	NA	chr22:37425724-37427941	chr22:37425724-37427941		1		0.327
ENSG00000166912	MTMR10		TRUE	FALSE	NA	chr15:30991048-30992374	chr15:30991048-30992374	chr15:30903412-30904371;chr15:31263755-31266425;chr15:31306107-31307283;chr15:31327830-31328291;chr15:31364354-31366853;chr15:31397053-31398087	1		0.675
ENSG00000166965	RCCD1		TRUE	FALSE	NA	chr15:90954559-90955454	chr15:90954559-90955454		2		1.536
ENSG00000167004	PDIA3		FALSE	TRUE	NA				1		0.25
ENSG00000167088	SNRPD1		FALSE	TRUE	NA				1		0.564
ENSG00000167118	URM1		FALSE	TRUE	NA				1		1.275
ENSG00000167178	ISLR2		FALSE	TRUE	NA				1		0.583
ENSG00000167202	TBC1D2B		TRUE	FALSE	NA	chr15:78076901-78078069	chr15:78076901-78078069		1		0.701
ENSG00000167216	KATNAL2		TRUE	FALSE	NA	chr18:46946331-46947480	chr18:46946331-46947480		1		0.816
ENSG00000167244	IGF2		TRUE	FALSE	NA	chr11:2138568-2140074	chr11:2138568-2140074	chr11:1458415-1460255	1		1.131
ENSG00000167280	ENGASE		FALSE	TRUE	NA				1		1.336
ENSG00000167281	RBFOX3		TRUE	FALSE	NA	chr17:79183027-79184432	chr17:79183027-79184432;chr17:79219881-79221298	chr17:79033730-79035418	1		0.166
ENSG00000167302	TEPSIN		TRUE	TRUE	NA	chr17:81238649-81239689	chr17:81238649-81239689	chr17:80492735-80493778;chr17:80499661-80501024;chr17:80779952-80781199;chr17:80937473-80938490;chr17:81003729-81004986;chr17:81020564-81021757;chr17:81042611-81042931;chr17:81294615-81295807;chr17:81487640-81488235;chr17:81870233-81872414;chr17:81891189-81892221;chr17:82212346-82213893	1		1.281
ENSG00000167315	ACAA2		TRUE	FALSE	True	chr18:49812928-49814548	chr18:49812928-49814548		1		1.306
ENSG00000167323	STIM1		FALSE	TRUE	NA				1		0.378
ENSG00000167325	RRM1		FALSE	TRUE	True				1		0.103
ENSG00000167333	TRIM68		FALSE	TRUE	NA				1		1.448
ENSG00000167333	TRIM68		TRUE	FALSE	NA	chr11:4607732-4608615	chr11:4607732-4608615		1		1.448
ENSG00000167333	TRIM68		TRUE	TRUE	NA	chr11:4607732-4608615	chr11:4607732-4608615	chr11:5123909-5124572	1		1.448
ENSG00000167378	IRGQ		FALSE	TRUE	False				1		0.75
ENSG00000167380	ZNF226		FALSE	TRUE	NA				1		1.159
ENSG00000167393	PPP2R3B		TRUE	FALSE	NA	chrX:386464-387605	chrX:386464-387605		1		0.892
ENSG00000167393	PPP2R3B		TRUE	TRUE	NA	chrX:386464-387605	chrX:386464-387605		1		0.892
ENSG00000167447	SMG8		FALSE	TRUE	False				1		0.471
ENSG00000167447	SMG8		FALSE	TRUE	NA				2		0.471
ENSG00000167468	GPX4		FALSE	TRUE	True				1		1.278
ENSG00000167470	MIDN		FALSE	TRUE	NA				1		0.606
ENSG00000167513	CDT1		TRUE	FALSE	NA	chr16:88802986-88805069	chr16:88802986-88805069		1		1.215
ENSG00000167549	CORO6		FALSE	TRUE	NA				2		0.97
ENSG00000167552	TUBA1A		FALSE	TRUE	NA				1		0.317
ENSG00000167554	ZNF610		FALSE	TRUE	NA				3		1.76
ENSG00000167562	ZNF701		TRUE	TRUE	NA	chr19:52569700-52570909	chr19:52569700-52570909	chr19:52527044-52528314;chr19:52600715-52602302;chr19:52637758-52638940;chr19:52689841-52691117;chr19:52786039-52787377;chr19:52820904-52821969;chr19:52856935-52858278;chr19:52896826-52898400;chr19:52922688-52923930;chr19:52941960-52943181;chr19:52962146-52963591;chr19:52992584-52994193;chr19:53131826-53133135;chr19:53157650-53159466;chr19:53192726-53193719;chr19:53196783-53197461	1		1.95
ENSG00000167632	TRAPPC9		FALSE	TRUE	NA				1		0.733
ENSG00000167699	GLOD4		FALSE	TRUE	NA				1		1.593
ENSG00000167703	SLC43A2		FALSE	TRUE	NA				1		0.574
ENSG00000167766	ZNF83		FALSE	TRUE	NA				2
ENSG00000167766	ZNF83		TRUE	TRUE	NA	chr19:52637758-52638940;chr19:52689841-52691117	chr19:52600715-52602302;chr19:52637758-52638940;chr19:52689841-52691117	chr19:52527044-52528314;chr19:52569700-52570909;chr19:52786039-52787377;chr19:52820904-52821969;chr19:52856935-52858278;chr19:52896826-52898400;chr19:52922688-52923930;chr19:52941960-52943181;chr19:52962146-52963591;chr19:52992584-52994193;chr19:53131826-53133135;chr19:53157650-53159466;chr19:53192726-53193719;chr19:53196783-53197461	1
ENSG00000167771	RCOR2		FALSE	TRUE	False				1		0.456
ENSG00000167772	ANGPTL4		TRUE	FALSE	NA	chr19:8363677-8364866	chr19:8363677-8364866		1		1.283
ENSG00000167930	FAM234A		FALSE	TRUE	NA				2		1.261
ENSG00000167977	KCTD5		TRUE	FALSE	NA	chr16:2682008-2683096	chr16:2682008-2683096		1		0.789
ENSG00000167981	ZNF597		TRUE	FALSE	NA	chr16:3443035-3444330	chr16:3443035-3444330		1		0.988
ENSG00000167981	ZNF597		TRUE	TRUE	NA	chr16:3443035-3444330	chr16:3443035-3444330		2		0.988
ENSG00000168003	SLC3A2		TRUE	FALSE	False	chr11:62855502-62856783	chr11:62855502-62856783	chr11:62840461-62842680	1		0.906
ENSG00000168014	C2CD3		FALSE	TRUE	NA				1		0.644
ENSG00000168036	CTNNB1		TRUE	TRUE	False	chr3:41198683-41200485	chr3:41198683-41200485		1		0.129
ENSG00000168216	LMBRD1		FALSE	TRUE	NA				1		0.928
ENSG00000168288	MMADHC		FALSE	TRUE	NA				2		0.994
ENSG00000168702	LRP1B		TRUE	FALSE	NA	chr2:142129940-142131655	chr2:142129940-142131655		1		0.317
ENSG00000168806	LCMT2		FALSE	TRUE	NA				1		1.473
ENSG00000168830	HTR1E		TRUE	FALSE	NA	chr6:86936822-86938055	chr6:86936822-86938055		1		0.778
ENSG00000168952	STXBP6		TRUE	TRUE	NA	chr14:25049143-25050696	chr14:24817244-24819359;chr14:25049143-25050696;chr14:25049143-25050696	chr14:25091993-25092807;chr14:25221770-25223300;chr14:25091993-25092807	2		1.179
ENSG00000168958	MFF		FALSE	TRUE	NA				1		0.567
ENSG00000169019	COMMD8		FALSE	TRUE	NA				1		1.766
ENSG00000169021	UQCRFS1		FALSE	TRUE	False				1		0.949
ENSG00000169021	UQCRFS1		TRUE	TRUE	NA	chr19:29212602-29213489	chr19:29212602-29213489		1		0.949
ENSG00000169083	AR	SPINAL AND BULBAR MUSCULAR ATROPHY, X-LINKED 1; SMAX1	TRUE	FALSE	NA	chrX:67544965-67546974	chrX:67544965-67546974		1		0.291
ENSG00000169093	ASMTL		FALSE	TRUE	False				1		0.997
ENSG00000169100	SLC25A6		TRUE	FALSE	False	chrX:1391523-1393079	chrX:1391523-1393079		1		0.779
ENSG00000169129	AFAP1L2		FALSE	TRUE	NA				1		0.487
ENSG00000169131	ZNF354A		FALSE	TRUE	NA				1		0.778
ENSG00000169213	RAB3B		FALSE	TRUE	True				1		0.754
ENSG00000169231	THBS3		FALSE	TRUE	NA				1		0.927
ENSG00000169446	MMGT1		FALSE	TRUE	NA				2		0.565
ENSG00000169499	PLEKHA2		TRUE	FALSE	NA	chr8:38900565-38902087	chr8:38900565-38902087	chr8:38703233-38705166;chr8:38729970-38730871;chr8:38768399-38770969;chr8:38786794-38788320	1		0.388
ENSG00000169612	RAMAC		FALSE	TRUE	NA				1		1.304
ENSG00000169679	BUB1		FALSE	TRUE	NA				2		0.601
ENSG00000169679	BUB1		TRUE	FALSE	NA	chr2:110677726-110679049	chr2:110677726-110679049	chr2:110958029-110960542;chr2:111121904-111123372	1		0.601
ENSG00000169683	LRRC45		FALSE	TRUE	NA				2		0.877
ENSG00000169696	ASPSCR1		FALSE	TRUE	False				1		0.966
ENSG00000169696	ASPSCR1		FALSE	TRUE	NA				1		0.966
ENSG00000169710	FASN		FALSE	TRUE	NA				1		0.155
ENSG00000169710	FASN		FALSE	TRUE	True				1		0.155
ENSG00000169718	DUS1L		FALSE	TRUE	NA				3		0.965
ENSG00000169727	GPS1		FALSE	TRUE	False				1		0.231
ENSG00000169727	GPS1		FALSE	TRUE	NA				1		0.231
ENSG00000169733	RFNG		FALSE	TRUE	NA				1		1.779
ENSG00000169738	DCXR		FALSE	TRUE	NA				1		1.488
ENSG00000169750	RAC3		FALSE	TRUE	NA				1		1.266
ENSG00000169750	RAC3		FALSE	TRUE	True				1		1.266
ENSG00000169756	LIMS1		FALSE	TRUE	NA				1		0.771
ENSG00000169760	NLGN1		FALSE	TRUE	NA				1		0.372
ENSG00000169851	PCDH7		TRUE	TRUE	False	chr4:30720168-30721507;chr4:30719403-30719947;chr4:30720168-30721507	chr4:30716806-30718446;chr4:30719403-30719947;chr4:30720168-30721507;chr4:30721857-30722258;chr4:31020270-31021791;chr4:30716806-30718446;chr4:30720168-30721507;chr4:30716806-30718446;chr4:30719403-30719947;chr4:30720168-30721507;chr4:31020270-31021791;chr4:30716806-30718446;chr4:30719403-30719947;chr4:30720168-30721507	chr4:31235733-31237073;	4		0.42
ENSG00000169905	TOR1AIP2		FALSE	TRUE	NA				1		1.396
ENSG00000169914	OTUD3		FALSE	TRUE	NA				1		0.922
ENSG00000169918	OTUD7A		FALSE	TRUE	NA				1		0.333
ENSG00000169926	KLF13		FALSE	TRUE	NA				1		0.931
ENSG00000169933	FRMPD4		TRUE	FALSE	NA	chrX:12137844-12139313	chrX:12137844-12139313		1		0.083
ENSG00000169964	TMEM42		FALSE	TRUE	NA				1		1.402
ENSG00000170011	MYRIP		FALSE	TRUE	NA				1		0.568
ENSG00000170027	YWHAG		FALSE	TRUE	False				1		0.289
ENSG00000170113	NIPA1		TRUE	TRUE	NA	chr15:22786053-22787672	chr15:22786053-22787672	chr15:22838176-22839107;chr15:22901414-22904529;chr15:23038865-23040116;chr15:22838176-22839107;chr15:22879257-22882402;chr15:22915955-22919061;chr15:22978771-22981175;chr15:22988870-22991081;chr15:23038865-23040116	2	10.1111/eci.13228	1.04
ENSG00000170242	USP47		FALSE	TRUE	NA				1		0.13
ENSG00000170248	PDCD6IP		FALSE	TRUE	True				1		0.36
ENSG00000170430	MGMT		FALSE	TRUE	NA				1		1.783
ENSG00000170448	NFXL1		FALSE	TRUE	NA				1		0.506
ENSG00000170606	HSPA4		FALSE	TRUE	True				2		0.244
ENSG00000170633	RNF34		FALSE	TRUE	NA				1		0.485
ENSG00000170681	CAVIN4		FALSE	TRUE	NA				1		1.267
ENSG00000170954	ZNF415		TRUE	TRUE	NA	chr19:53131826-53133135	chr19:53131826-53133135	chr19:52527044-52528314;chr19:52569700-52570909;chr19:52600715-52602302;chr19:52637758-52638940;chr19:52689841-52691117;chr19:52786039-52787377;chr19:52820904-52821969;chr19:52856935-52858278;chr19:52896826-52898400;chr19:52922688-52923930;chr19:52941960-52943181;chr19:52962146-52963591;chr19:52992584-52994193;chr19:53157650-53159466;chr19:53192726-53193719;chr19:53196783-53197461	1		1.469
ENSG00000171100	MTM1		TRUE	FALSE	NA	chrX:150568165-150569286	chrX:150568165-150569286	chrX:150362702-150366812;	2		0.176
ENSG00000171302	CANT1		FALSE	TRUE	NA				1		1.309
ENSG00000171357	LURAP1		FALSE	TRUE	NA				1		1.182
ENSG00000171365	CLCN5		FALSE	TRUE	NA				1		0.279
ENSG00000171365	CLCN5		TRUE	TRUE	NA	chrX:49922199-49923265;chrX:50067238-50068809	chrX:49922199-49923265;chrX:50067238-50068809	chrX:48957482-48958933;chrX:49042916-49044086;chrX:49878419-49880159;chrX:50812982-50814892	1		0.279
ENSG00000171456	ASXL1		FALSE	TRUE	NA				1		0.794
ENSG00000171466	ZNF562		FALSE	TRUE	NA				3		1.036
ENSG00000171466	ZNF562		TRUE	TRUE	NA	chr19:9674556-9675693	chr19:9674556-9675693		1		1.036
ENSG00000171497	PPID		FALSE	TRUE	True				2		1.169
ENSG00000171587	DSCAM		FALSE	TRUE	NA				3		0.189
ENSG00000171621	SPSB1		TRUE	FALSE	NA	chr1:9292240-9294004	chr1:9292240-9294004;chr1:9307848-9308682	chr1:9271391-9272551;chr1:9279579-9282445	1		0.594
ENSG00000171766	GATM		FALSE	TRUE	NA				1		0.534
ENSG00000171786	NHLH1		FALSE	TRUE	NA				1		1.315
ENSG00000171791	BCL2		TRUE	TRUE	NA	chr18:63319538-63321125	chr18:63208520-63210325;chr18:63319538-63321125	chr18:62324481-62326376;chr18:62522354-62523818;chr18:62610295-62612795;chr18:62714757-62716358;chr18:63024460-63026733;chr18:63366305-63368033;chr18:63421898-63423126;chr18:63969905-63971567	1	10.1038/sj.cdd.4402166;10.1046/j.1471-4159.1999.0732460.x;10.1126/SCIENCE.277.5325.559;10.1016/j.neuron.2004.06.021;10.1002/ana.410400307	0.712
ENSG00000171817	ZNF540		TRUE	TRUE	NA	chr19:37594175-37595597	chr19:37594175-37595597	chr19:36837747-36838996;chr19:36849762-36851287;chr19:37317465-37318170;chr19:37370603-37371531;chr19:37466801-37467771;chr19:37468832-37469846;chr19:37505886-37507694;chr19:37654507-37656429;chr19:37691863-37692572;chr19:37718886-37720067;chr19:37778781-37780056	1		0.958
ENSG00000171827	ZNF570		TRUE	TRUE	NA	chr19:37466801-37467771;chr19:37468832-37469846	chr19:37466801-37467771;chr19:37468832-37469846	chr19:36837747-36838996;chr19:36849762-36851287;chr19:37317465-37318170;chr19:37370603-37371531;chr19:37505886-37507694;chr19:37594175-37595597;chr19:37654507-37656429;chr19:37691863-37692572;chr19:37718886-37720067;chr19:37778781-37780056	1		0.75
ENSG00000171848	RRM2		TRUE	FALSE	NA	chr2:10120104-10120869	chr2:10120104-10120869		1		0.415
ENSG00000171928	TVP23B		FALSE	TRUE	NA				1		1.053
ENSG00000171943	SRGAP2C		TRUE	FALSE	NA	chr1:121184395-121185229	chr1:121184395-121185229		1
ENSG00000171970	ZNF57		TRUE	FALSE	NA	chr19:2900322-2901214	chr19:2900322-2901214	;chr19:2840782-2842138;chr19:2944567-2945567	2		1.533
ENSG00000172046	USP19		FALSE	TRUE	NA				1		0.203
ENSG00000172175	MALT1		TRUE	TRUE	NA	chr18:58670963-58672282	chr18:58670963-58672282;chr18:58670963-58672282;chr18:58754071-58756478	chr18:58043478-58046035;chr18:58175062-58177651;chr18:59139340-59140667;chr18:59358580-59359738;chr18:59555947-59557270;chr18:58043478-58046035;chr18:58175062-58177651;chr18:58239232-58240641;chr18:58491857-58494175;chr18:58767904-58769008;chr18:58863109-58865168;chr18:59139340-59140667;chr18:59358580-59359738;chr18:59555947-59557270;chr18:59569652-59571115;chr18:59664574-59666564;chr18:59671216-…	2		0.3
ENSG00000172244	C5orf34		FALSE	TRUE	NA				1		1.075
ENSG00000172264	MACROD2		FALSE	TRUE	NA				1		0.434
ENSG00000172270	BSG		TRUE	TRUE	False	chr19:572123-573720	chr19:572123-573720	chr19:1026231-1028956;chr19:1039713-1041430;chr19:1113031-1114050;chr19:1205214-1206076;chr19:1213511-1215660;chr19:1236431-1238493;chr19:1315467-1316367;chr19:1372948-1374602;chr19:1490152-1491311;chr19:1546098-1547004;chr19:1575410-1578852;chr19:510712-510917;chr19:543879-545346;chr19:622009-625419;chr19:632578-633944;chr19:639308-640247;chr19:708424-711010;chr19:788533-789798;chr19:980139-9809…	1		0.964
ENSG00000172292	CERS6		FALSE	TRUE	NA				1		0.511
ENSG00000172301	COPRS		FALSE	TRUE	NA				1		0.832
ENSG00000172809	RPL38		FALSE	TRUE	False				1		0.52
ENSG00000172824	CES4A		FALSE	TRUE	NA				2		0.892
ENSG00000172893	DHCR7		FALSE	TRUE	NA				1		1.349
ENSG00000172901	LVRN		TRUE	FALSE	NA	chr5:115961352-115963914	chr5:115961352-115963914		1		0.925
ENSG00000172932	ANKRD13D		FALSE	TRUE	NA				1		0.428
ENSG00000172943	PHF8		FALSE	TRUE	NA				1		0.263
ENSG00000173040	EVC2		TRUE	FALSE	NA	chr4:5710236-5711908	chr4:5710236-5711908	chr4:5050351-5052493;chr4:5524531-5527966;chr4:5890140-5890548	1		1.064
ENSG00000173041	ZNF680		FALSE	TRUE	NA				1		0.903
ENSG00000173110	HSPA6		TRUE	FALSE	False	chr1:161523528-161524783	chr1:161523528-161524783	chr1:161530184-161531472	1		1.384
ENSG00000173171	MTX1		FALSE	TRUE	NA				1		0.718
ENSG00000173175	ADCY5		FALSE	TRUE	NA				2		0.254
ENSG00000173214	MFSD4B		FALSE	TRUE	NA				1		1.126
ENSG00000173253	DMRT2		TRUE	FALSE	NA	chr9:1050035-1050625	chr9:1050035-1050625		2		0.757
ENSG00000173258	ZNF483		FALSE	TRUE	NA				1		0.324
ENSG00000173264	GPR137		FALSE	TRUE	NA				1		0.435
ENSG00000173376	NDNF		FALSE	TRUE	NA				1		0.512
ENSG00000173818	ENDOV		FALSE	TRUE	NA				1		1.355
ENSG00000174010	KLHL15		FALSE	TRUE	NA				1		0.195
ENSG00000174106	LEMD3		FALSE	TRUE	NA				1		0.253
ENSG00000174197	MGA		TRUE	FALSE	NA	chr15:41620970-41622268	chr15:41620970-41622268		1		0.09
ENSG00000174307	PHLDA3		FALSE	TRUE	NA				1		1.339
ENSG00000174327	SLC16A13		TRUE	FALSE	NA	chr17:7035504-7036774	chr17:7035504-7036774		1		1.713
ENSG00000174405	LIG4		TRUE	TRUE	NA	chr13:108214433-108215853	chr13:108214433-108215853		1		0.802
ENSG00000174446	SNAPC5		FALSE	TRUE	NA				1		1.893
ENSG00000174567	GOLT1A		TRUE	FALSE	NA	chr1:204213578-204214654	chr1:204213578-204214654	chr1:203487161-203488190;chr1:203516018-203517125;chr1:203557547-203558756;chr1:203649754-203650839;chr1:204072809-204075421;chr1:204108304-204109482;chr1:204128966-204129802;chr1:204227772-204229323;chr1:204335116-204336063;chr1:204384812-204387329;chr1:204410540-204412336;chr1:204446004-204447520;chr1:204565775-204566847;chr1:204592145-204593936;chr1:204623196-204625083;chr1:204637194-204638315…	1		0.857
ENSG00000174718	RESF1		FALSE	TRUE	NA				1		0.408
ENSG00000174740	PABPC5		FALSE	TRUE	NA				2		0.413
ENSG00000174740	PABPC5		TRUE	TRUE	NA	chrX:91434543-91436077	chrX:91434543-91436077		1		0.413
ENSG00000174780	SRP72		FALSE	TRUE	False				1		0.494
ENSG00000174780	SRP72		TRUE	FALSE	False	chr4:56467227-56468596	chr4:56467227-56468596		1		0.494
ENSG00000174989	FBXW8		FALSE	TRUE	NA				1		1.269
ENSG00000175063	UBE2C		TRUE	FALSE	NA	chr20:45812058-45812985	chr20:45812058-45812985		1		0.848
ENSG00000175066	GK5		FALSE	TRUE	NA				1		0.528
ENSG00000175097	RAG2		TRUE	FALSE	NA	chr11:36594159-36595030	chr11:36594159-36595030		2		0.792
ENSG00000175161	CADM2		TRUE	FALSE	NA	chr3:84958460-84960218	chr3:84958460-84960218		1		0.38
ENSG00000175221	MED16		FALSE	TRUE	NA				1		1.031
ENSG00000175265	GOLGA8A		TRUE	FALSE	NA	chr15:34437682-34438081	chr15:34437682-34438081		1		1.807
ENSG00000175274	TP53I11		FALSE	TRUE	NA				1		0.762
ENSG00000175344	CHRNA7		TRUE	FALSE	NA	chr15:32029032-32031214	chr15:32029032-32031214	chr15:31844479-31846665	1		0.768
ENSG00000175467	SART1		FALSE	TRUE	NA				1		0.337
ENSG00000175497	DPP10		FALSE	TRUE	NA				1		0.178
ENSG00000175497	DPP10		TRUE	FALSE	NA	chr2:115161071-115163226	chr2:115161071-115163226	chr2:114270516-114272045	1		0.178
ENSG00000175567	UCP2		TRUE	TRUE	NA	chr11:73982535-73983858	chr11:73982535-73983858		1		1.549
ENSG00000175575	PAAF1		TRUE	TRUE	False	chr11:73876436-73877473	chr11:73876436-73877473		1		1.214
ENSG00000175581	MRPL48		FALSE	TRUE	NA				1		0.874
ENSG00000175691	ZNF77		TRUE	FALSE	NA	chr19:2944567-2945567	chr19:2944567-2945567	;chr19:2840782-2842138	4		1.539
ENSG00000175691	ZNF77		TRUE	TRUE	NA	chr19:2944567-2945567	chr19:2944567-2945567	chr19:2840782-2842138;chr19:2900322-2901214	1		1.539
ENSG00000175701	MTLN		FALSE	TRUE	NA				1
ENSG00000175711	B3GNTL1		TRUE	FALSE	NA	chr17:83051376-83052399	chr17:82973428-82974848;chr17:83051376-83052399	chr17:82938860-82940413;chr17:83078521-83081584;chr17:83177695-83179676	1		1.795
ENSG00000175727	MLXIP		FALSE	TRUE	NA				1		0.294
ENSG00000175768	TOMM5		FALSE	TRUE	NA				1		1.375
ENSG00000175866	BAIAP2		FALSE	TRUE	False				1		0.429
ENSG00000175866	BAIAP2		FALSE	TRUE	NA				1		0.429
ENSG00000176108	CHMP6		FALSE	TRUE	False				1		0.239
ENSG00000176155	CCDC57		TRUE	FALSE	NA	chr17:82212346-82213893	chr17:82212346-82213893	chr17:81238649-81239689;chr17:81294615-81295807;chr17:81487640-81488235;chr17:81870233-81872414;chr17:81891189-81892221;chr17:82315149-82317768;chr17:82716077-82717377;chr17:83069282-83070640	1		1.019
ENSG00000176222	ZNF404		FALSE	TRUE	NA				1		1.181
ENSG00000176293	ZNF135		FALSE	TRUE	NA				2		1.092
ENSG00000176406	RIMS2		FALSE	TRUE	NA				1		0.206
ENSG00000176531	PHLDB3		TRUE	FALSE	NA	chr19:43503692-43505025	chr19:43503692-43505025		1		1.236
ENSG00000176595	KBTBD11		TRUE	FALSE	NA	chr8:2000380-2002266	chr8:2000380-2002266	chr8:1117099-1118818	1		1.005
ENSG00000176641	RNF152		TRUE	FALSE	NA	chr18:61892729-61894815	chr18:61892729-61894815	chr18:62186509-62188262;chr18:62522354-62523818;chr18:62714757-62716358	1		1.133
ENSG00000176641	RNF152		TRUE	TRUE	NA	chr18:61892729-61894815	chr18:61822557-61823968;chr18:61892729-61894815	chr18:61133464-61134757;chr18:61742453-61744677;chr18:62186509-62188262;chr18:62324481-62326376;chr18:62522354-62523818;chr18:62610295-62612795;chr18:62714757-62716358	1		1.133
ENSG00000176731	RBIS		FALSE	TRUE	NA				1		1.818
ENSG00000176749	CDK5R1		FALSE	TRUE	NA				1		0.378
ENSG00000176769	TCERG1L		TRUE	TRUE	NA	chr10:131310897-131312948	chr10:131094001-131095475;chr10:131100520-131101649;chr10:131116338-131117729;chr10:131119526-131121213;chr10:131125617-131127912;chr10:131141807-131143700;chr10:131146916-131149935;chr10:131154292-131156136;chr10:131173468-131174564;chr10:131186990-131188504;chr10:131195247-131197049;chr10:131212843-131214433;chr10:131218691-131221172;chr10:131230027-131232526;chr10:131238110-131239237;chr10:131…	chr10:130350746-130352591;chr10:130364735-130365485;chr10:130378035-130379580;chr10:130482433-130484975;chr10:130553844-130554887;chr10:130623358-130624649;chr10:130631383-130633022;chr10:130647240-130649504;chr10:130686343-130687890;chr10:130714224-130715396;chr10:130761230-130762612;chr10:130771422-130772997;chr10:130807356-130809597;chr10:130864850-130868179;chr10:130887182-130887869;chr10:130…	4		1.064
ENSG00000176783	RUFY1		TRUE	FALSE	NA	chr5:179550000-179551433	chr5:179550000-179551433		1		0.684
ENSG00000176845	METRNL		TRUE	TRUE	NA	chr17:83078521-83081584	chr17:83078521-83081584	chr17:82938860-82940413;chr17:82973428-82974848;chr17:83051376-83052399;chr17:83177695-83179676	1		0.536
ENSG00000176887	SOX11		FALSE	TRUE	NA				1		0.44
ENSG00000176887	SOX11		TRUE	FALSE	NA	chr2:5690898-5693295	chr2:5690898-5693295		1		0.44
ENSG00000176894	PXMP2		FALSE	TRUE	NA				1		1.271
ENSG00000176896	TCEANC		TRUE	FALSE	NA	chrX:13652891-13653679	chrX:13652891-13653679	chrX:13688872-13689813;chrX:13734087-13735332;chrX:14029155-14030205;chrX:14064709-14065549	1		1.069
ENSG00000176915	ANKLE2		FALSE	TRUE	NA				1		0.847
ENSG00000176919	C8G		TRUE	FALSE	NA	chr9:136943766-136945007	chr9:136943766-136945007	chr9:136840762-136843255;chr9:136847797-136849974;chr9:136886006-136887504;chr9:136949621-136950677;chr9:136991927-136993052;chr9:137027521-137029652;chr9:137045335-137046833;chr9:137063185-137065224;chr9:137069858-137071547;chr9:137076851-137079370	1		1.929
ENSG00000176956	LY6H		FALSE	TRUE	False				1		1.001
ENSG00000177030	DEAF1		FALSE	TRUE	NA				2		0.698
ENSG00000177034	MTX3		FALSE	TRUE	NA				2		1.043
ENSG00000177034	MTX3		TRUE	TRUE	NA	chr5:79990516-79991737	chr5:79990516-79991737		1		1.043
ENSG00000177189	RPS6KA3		FALSE	TRUE	NA				1		0.087
ENSG00000177302	TOP3A		FALSE	TRUE	NA				1		0.683
ENSG00000177425	PAWR		FALSE	TRUE	NA				1		0.704
ENSG00000177432	NAP1L5		TRUE	FALSE	NA	chr4:88697154-88698435	chr4:88697154-88698435		1		0.772
ENSG00000177432	NAP1L5		TRUE	TRUE	NA	chr4:88697154-88698435	chr4:88697154-88698435		1		0.772
ENSG00000177485	ZBTB33		TRUE	TRUE	NA	chrX:120250467-120251853	chrX:120250467-120251853	chrX:120310434-120311949;chrX:120560346-120561808	1		0.388
ENSG00000177511	ST8SIA3		TRUE	FALSE	NA	chr18:57352223-57354400	chr18:57352223-57354400	chr18:57112776-57114674;chr18:57427533-57429001;chr18:57434316-57435767;chr18:57585492-57587398;chr18:57621282-57622321;chr18:57629856-57630905;chr18:58043478-58046035;chr18:58175062-58177651;chr18:58239232-58240641	1		0.414
ENSG00000177602	HASPIN		TRUE	FALSE	NA	chr17:3723093-3724625	chr17:3723093-3724625		1		1.009
ENSG00000177613	CSTF2T		FALSE	TRUE	NA				1		0.608
ENSG00000177646	ACAD9		FALSE	TRUE	True				1		0.814
ENSG00000177679	SRRM3		TRUE	TRUE	NA	chr7:76201447-76203011	chr7:76201447-76203011;chr7:76267084-76269309	chr7:75637759-75640087;chr7:75738595-75739764;chr7:76166247-76167136	1		0.525
ENSG00000177731	FLII		TRUE	FALSE	NA	chr17:18257882-18259003	chr17:18257882-18259003		1		0.607
ENSG00000177842	ZNF620		FALSE	TRUE	NA				1		1.095
ENSG00000177854	TMEM187		FALSE	TRUE	NA				1		1.592
ENSG00000177873	ZNF619		FALSE	TRUE	NA				2		0.976
ENSG00000177932	ZNF354C		FALSE	TRUE	NA				1		1.18
ENSG00000177932	ZNF354C		TRUE	TRUE	NA	chr5:179059992-179060960	chr5:179059992-179060960		1		1.18
ENSG00000177943	MAMDC4		FALSE	TRUE	NA				1		1.326
ENSG00000177943	MAMDC4		TRUE	TRUE	NA	chr9:136847797-136849974	chr9:136840762-136843255;chr9:136847797-136849974	chr9:136886006-136887504;chr9:136943766-136945007;chr9:136949621-136950677;chr9:136991927-136993052;chr9:137027521-137029652;chr9:137045335-137046833;chr9:137063185-137065224;chr9:137069858-137071547;chr9:137076851-137079370	1		1.326
ENSG00000177954	RPS27		FALSE	TRUE	False				1		0.64
ENSG00000177990	DPY19L2		TRUE	FALSE	NA	chr12:63668009-63669290	chr12:63668009-63669290		1		0.906
ENSG00000178031	ADAMTSL1		TRUE	FALSE	NA	chr9:17905783-17907741	chr9:17905783-17907741		1		0.531
ENSG00000178035	IMPDH2		TRUE	TRUE	NA	chr3:49028844-49029740	chr3:49028844-49029740		1		0.798
ENSG00000178105	DDX10		FALSE	TRUE	False				1		0.949
ENSG00000178105	DDX10		FALSE	TRUE	NA				1		0.949
ENSG00000178149	DALRD3		FALSE	TRUE	NA				1		1.143
ENSG00000178163	ZNF518B		FALSE	TRUE	NA				1		0.577
ENSG00000178187	ZNF454		FALSE	TRUE	NA				3		0.921
ENSG00000178222	RNF212		TRUE	FALSE	NA	chr4:1113352-1114005	chr4:1113352-1114005		1		0.864
ENSG00000178233	TMEM151B		FALSE	TRUE	NA				1		0.642
ENSG00000178234	GALNT11		FALSE	TRUE	NA				1		0.646
ENSG00000178295	GEN1		FALSE	TRUE	NA				2		0.951
ENSG00000178440	TIMM23B-AGAP6		FALSE	TRUE	NA				1
ENSG00000178662	CSRNP3		TRUE	FALSE	NA	chr2:165572212-165572660	chr2:165572212-165572660		1		0.445
ENSG00000178691	SUZ12		FALSE	TRUE	NA				1		0.134
ENSG00000178719	GRINA		FALSE	TRUE	NA				1		0.493
ENSG00000178913	TAF7		FALSE	TRUE	NA				1		0.407
ENSG00000178952	TUFM		FALSE	TRUE	True				1		0.739
ENSG00000179029	TMEM107		FALSE	TRUE	NA				1		1.902
ENSG00000179083	FAM133A		FALSE	TRUE	NA				1		0.947
ENSG00000179091	CYC1		FALSE	TRUE	False				1		0.639
ENSG00000179097	HTR1F		TRUE	FALSE	NA	chr3:87792458-87793689	chr3:87792458-87793689		1		1.099
ENSG00000179163	FUCA1		FALSE	TRUE	True				1		0.944
ENSG00000179195	ZNF664		FALSE	TRUE	NA				1		1.485
ENSG00000179222	MAGED1		FALSE	TRUE	NA				1		0.229
ENSG00000179222	MAGED1		TRUE	TRUE	NA	chrX:51893072-51895208	chrX:51893072-51895208	chrX:50812982-50814892;chrX:51332243-51333558	1		0.229
ENSG00000179242	CDH4		FALSE	TRUE	NA				2		0.364
ENSG00000179242	CDH4		TRUE	FALSE	NA	chr20:61251907-61254747	chr20:61251907-61254747;chr20:61844657-61846348		1		0.364
ENSG00000179304	FAM156B		FALSE	TRUE	NA				2
ENSG00000179314	WSCD1		FALSE	TRUE	NA				1		0.679
ENSG00000179409	GEMIN4		TRUE	TRUE	NA	chr17:751381-752813	chr17:751381-752813		1		1.007
ENSG00000179454	KLHL28		TRUE	FALSE	NA	chr14:44961222-44962915	chr14:44961222-44962915		1		0.585
ENSG00000179820	MYADM		TRUE	FALSE	NA	chr19:53865917-53866473	chr19:53865917-53866473		1		1.415
ENSG00000179889	PDXDC1		FALSE	TRUE	NA				2		0.846
ENSG00000179889	PDXDC1		TRUE	FALSE	NA	chr16:14974496-14975971	chr16:14974496-14975971;chr16:15028470-15030094		1		0.846
ENSG00000180155	LYNX1		TRUE	FALSE	NA	chr8:142776852-142778038	chr8:142776852-142778038	chr8:142815600-142817370	1		1.355
ENSG00000180155	LYNX1		TRUE	TRUE	NA	chr8:142776852-142778038	chr8:142776852-142778038	chr8:142726488-142727926;chr8:142738418-142740136	1		1.355
ENSG00000180182	MED14		TRUE	FALSE	NA	chrX:40735055-40736437	chrX:40735055-40736437		1		0.092
ENSG00000180182	MED14		TRUE	TRUE	NA	chrX:40735055-40736437	chrX:40646666-40648120;chrX:40735055-40736437	chrX:41332822-41335248	1		0.092
ENSG00000180198	RCC1		FALSE	TRUE	False				1		0.357
ENSG00000180257	ZNF816		TRUE	TRUE	NA	chr19:52962146-52963591	chr19:52962146-52963591	chr19:52527044-52528314;chr19:52569700-52570909;chr19:52600715-52602302;chr19:52637758-52638940;chr19:52689841-52691117;chr19:52786039-52787377;chr19:52820904-52821969;chr19:52856935-52858278;chr19:52896826-52898400;chr19:52922688-52923930;chr19:52941960-52943181;chr19:52992584-52994193;chr19:53131826-53133135;chr19:53157650-53159466;chr19:53192726-53193719;chr19:53196783-53197461	1		1.92
ENSG00000180425	C11orf71		TRUE	TRUE	NA	chr11:114399657-114401063	chr11:114399657-114401063	chr11:114243300-114244580;chr11:114256367-114258577;chr11:114439248-114440201;chr11:114035755-114036664;chr11:114058973-114061760;chr11:114090213-114092728;chr11:114114993-114116297;chr11:114128627-114130795;chr11:114182514-114183629;chr11:114256367-114258577;chr11:114439248-114440201	2		1.502
ENSG00000180447	GAS1		FALSE	TRUE	NA				1		0.53
ENSG00000180479	ZNF571		TRUE	TRUE	NA	chr19:37594175-37595597	chr19:37594175-37595597	chr19:36837747-36838996;chr19:36849762-36851287;chr19:37317465-37318170;chr19:37370603-37371531;chr19:37466801-37467771;chr19:37468832-37469846;chr19:37505886-37507694;chr19:37654507-37656429;chr19:37691863-37692572;chr19:37718886-37720067;chr19:37778781-37780056	1		1.329
ENSG00000180616	SSTR2		FALSE	TRUE	NA				1		0.643
ENSG00000180626	ZNF594		FALSE	TRUE	NA				1		1.783
ENSG00000180777	ANKRD30B		TRUE	FALSE	NA	chr18:14747405-14748673	chr18:14747405-14748673		1		0.908
ENSG00000180891	CUEDC1		TRUE	FALSE	NA	chr17:57892471-57893776	chr17:57892471-57893776		1		1.091
ENSG00000181026	AEN		FALSE	TRUE	NA				1		1.878
ENSG00000181031	RPH3AL		FALSE	TRUE	NA				1		1.412
ENSG00000181045	SLC26A11		FALSE	TRUE	NA				2		1.407
ENSG00000181072	CHRM2		TRUE	FALSE	NA	chr7:136868389-136871477	chr7:136868389-136871477		1		0.718
ENSG00000181163	NPM1		FALSE	TRUE	False				1		0.162
ENSG00000181191	PJA1		FALSE	TRUE	NA				2		0.366
ENSG00000181191	PJA1		TRUE	FALSE	NA	chrX:69163919-69165786	chrX:69163919-69165786		1		0.366
ENSG00000181192	DHTKD1		FALSE	TRUE	False				1		1.247
ENSG00000181215	C4orf50		FALSE	TRUE	NA				1		1.451
ENSG00000181218	H2AW		TRUE	FALSE	NA	chr1:228457171-228458770	chr1:228457171-228458770		1		1.247
ENSG00000181409	AATK		FALSE	TRUE	NA				1		0.403
ENSG00000181541	MAB21L2		TRUE	FALSE	NA	chr4:150582865-150584119	chr4:150582865-150584119		2		0.549
ENSG00000181541	MAB21L2		TRUE	TRUE	NA	chr4:150581607-150582601	chr4:150581607-150582601		1		0.549
ENSG00000181638	ZFP41		FALSE	TRUE	NA				1		1.823
ENSG00000181638	ZFP41		TRUE	FALSE	NA	chr8:143246065-143247359	chr8:143246065-143247359		1		1.823
ENSG00000181666	ZNF875		TRUE	TRUE	NA	chr19:37317465-37318170	chr19:37317465-37318170	chr19:36837747-36838996;chr19:36849762-36851287;chr19:37370603-37371531;chr19:37466801-37467771;chr19:37468832-37469846;chr19:37505886-37507694;chr19:37594175-37595597;chr19:37654507-37656429;chr19:37691863-37692572;chr19:37718886-37720067;chr19:37778781-37780056	1		1.441
ENSG00000181924	COA4		TRUE	FALSE	NA	chr11:73876436-73877473	chr11:73876436-73877473		1		1.482
ENSG00000182004	SNRPE		FALSE	TRUE	False				1		0.392
ENSG00000182087	TMEM259		FALSE	TRUE	NA				1		0.241
ENSG00000182149	IST1		FALSE	TRUE	False				1		0.727
ENSG00000182196	ARL6IP4		FALSE	TRUE	False				2		0.95
ENSG00000182240	BACE2		TRUE	FALSE	NA	chr21:41167014-41169317	chr21:41167014-41169317	;chr21:40841320-40842308;chr21:40967074-40968336;chr21:41068573-41069451;chr21:41068573-41069451	3		0.689
ENSG00000182446	NPLOC4		FALSE	TRUE	NA				1		0.134
ENSG00000182534	MXRA7		FALSE	TRUE	NA				1		1.644
ENSG00000182541	LIMK2		TRUE	FALSE	NA	chr22:31247803-31248880	chr22:31247803-31248880		1		0.521
ENSG00000182601	HS3ST4		FALSE	TRUE	NA				1		0.494
ENSG00000182636	NDN		FALSE	TRUE	NA				1		0.597
ENSG00000182712	CMC4		FALSE	TRUE	NA				1		1.703
ENSG00000182768	NGRN		FALSE	TRUE	NA				2		1.243
ENSG00000182774	RPS17		FALSE	TRUE	False				1
ENSG00000182853	VMO1		FALSE	TRUE	NA				1		1.845
ENSG00000182858	ALG12		FALSE	TRUE	NA				1		1.033
ENSG00000182870	GALNT9		FALSE	TRUE	NA				1		1.068
ENSG00000182986	ZNF320		TRUE	FALSE	NA	chr19:52896826-52898400	chr19:52896826-52898400	chr19:52786039-52787377;chr19:52922688-52923930;chr19:52941960-52943181	1		1.461
ENSG00000182986	ZNF320		TRUE	TRUE	NA	chr19:52896826-52898400	chr19:52896826-52898400	chr19:52527044-52528314;chr19:52569700-52570909;chr19:52600715-52602302;chr19:52637758-52638940;chr19:52689841-52691117;chr19:52786039-52787377;chr19:52820904-52821969;chr19:52856935-52858278;chr19:52922688-52923930;chr19:52941960-52943181;chr19:52962146-52963591;chr19:52992584-52994193;chr19:53131826-53133135;chr19:53157650-53159466;chr19:53192726-53193719;chr19:53196783-53197461	1		1.461
ENSG00000183010	PYCR1		FALSE	TRUE	NA				1		1.257
ENSG00000183090	FREM3		FALSE	TRUE	NA				1		0.878
ENSG00000183117	CSMD1		FALSE	TRUE	NA				1		0.211
ENSG00000183137	CEP57L1		FALSE	TRUE	NA				1		0.94
ENSG00000183273	CCDC60		TRUE	FALSE	NA	chr12:119333379-119334988	chr12:119333379-119334988	chr12:118773961-118775246;chr12:118880079-118881389;chr12:118979828-118980439;chr12:118980652-118982155;chr12:119006514-119007181;chr12:119008535-119009472;chr12:119178187-119179819;chr12:119201660-119202914;chr12:119229854-119230395;chr12:119302238-119303516;chr12:119308580-119309731	1		0.944
ENSG00000183281	PLGLB1		FALSE	TRUE	NA				2		1.923
ENSG00000183287	CCBE1		FALSE	TRUE	NA				1		1.006
ENSG00000183337	BCOR		TRUE	FALSE	NA	chrX:40097382-40099447	chrX:40097382-40099447		1		0.141
ENSG00000183476	SH2D7		TRUE	FALSE	NA	chr15:78076901-78078069	chr15:78076901-78078069		1		1.193
ENSG00000183580	FBXL7		TRUE	FALSE	NA	chr5:15499641-15501728	chr5:15499641-15501728		1		0.535
ENSG00000183597	TANGO2	METABOLIC CRISES, RECURRENT, WITH RHABDOMYOLYSIS, CARDIAC ARRHYTHMIAS, AND NEURODEGENERATION; MECRCN	FALSE	TRUE	NA				1		0.885
ENSG00000183665	TRMT12		FALSE	TRUE	NA				3		0.531
ENSG00000183684	ALYREF		FALSE	TRUE	NA				1	10.1186/s40478-019-0710-x	0.36
ENSG00000183684	ALYREF		TRUE	TRUE	True	chr17:81891189-81892221	chr17:81891189-81892221	chr17:80937473-80938490;chr17:81003729-81004986;chr17:81020564-81021757;chr17:81042611-81042931;chr17:81238649-81239689;chr17:81294615-81295807;chr17:81487640-81488235;chr17:81870233-81872414;chr17:82212346-82213893;chr17:82315149-82317768;chr17:82716077-82717377	1	10.1186/s40478-019-0710-x	0.36
ENSG00000183735	TBK1	FRONTOTEMPORAL DEMENTIA AND/OR AMYOTROPHIC LATERAL SCLEROSIS 4; FTDALS4	FALSE	TRUE	NA				1	10.1007/s40142-020-00194-8;10.1038/nrdp.2017.71;10.1111/eci.13228	0.42
ENSG00000183762	KREMEN1		FALSE	TRUE	NA				1		0.642
ENSG00000183780	SLC35F3		FALSE	TRUE	NA				1		0.535
ENSG00000183798	EMILIN3		FALSE	TRUE	NA				1		0.827
ENSG00000183833	CFAP91		FALSE	TRUE	NA				1		0.887
ENSG00000183840	GPR39		TRUE	FALSE	NA	chr2:132415596-132416902	chr2:132415596-132416902	;chr2:131681777-131683296;chr2:132346983-132347796;chr2:132668339-132671741;chr2:133265218-133267514	2		1.81
ENSG00000183850	ZNF730		TRUE	TRUE	NA	chr19:23074930-23075871;chr19:23116690-23117680	chr19:23074930-23075871;chr19:23116690-23117680		2		1.84
ENSG00000183856	IQGAP3		FALSE	TRUE	NA				1		0.848
ENSG00000183873	SCN5A		FALSE	TRUE	NA				1		0.308
ENSG00000183878	UTY		TRUE	TRUE	NA	chrY:13479066-13480387	chrY:13479066-13480387		1		0.325
ENSG00000183955	KMT5A		FALSE	TRUE	NA				1		0.276
ENSG00000184009	ACTG1		FALSE	TRUE	NA				1		0.858
ENSG00000184056	VPS33B		FALSE	TRUE	NA				1		0.961
ENSG00000184113	CLDN5		FALSE	TRUE	NA				1		0.409
ENSG00000184144	CNTN2		FALSE	TRUE	NA				1		0.437
ENSG00000184154	LRTOMT		FALSE	TRUE	NA				1		1.202
ENSG00000184178	SCFD2		FALSE	TRUE	False				1		1.222
ENSG00000184194	GPR173		FALSE	TRUE	NA				1		0.442
ENSG00000184194	GPR173		TRUE	TRUE	NA	chrX:53048092-53049432	chrX:53048092-53049432	chrX:52934417-52935634;chrX:52995185-52996251;chrX:53081790-53083371	1		0.442
ENSG00000184205	TSPYL2		TRUE	TRUE	NA	chrX:53081790-53083371	chrX:53081790-53083371	chrX:52934417-52935634;chrX:52995185-52996251;chrX:53048092-53049432	1		0.405
ENSG00000184227	ACOT1		TRUE	FALSE	NA	chr14:73537277-73538030	chr14:73537277-73538030		1		1.528
ENSG00000184232	OAF		FALSE	TRUE	NA				2		1.181
ENSG00000184271	POU6F1		FALSE	TRUE	NA				1		0.42
ENSG00000184445	KNTC1		FALSE	TRUE	NA				1		0.828
ENSG00000184481	FOXO4		TRUE	FALSE	NA	chrX:71095350-71097012	chrX:71095350-71097012		1		0.479
ENSG00000184545	DUSP8		FALSE	TRUE	NA				1		0.498
ENSG00000184788	SATL1		TRUE	FALSE	NA	chrX:85243574-85245327	chrX:85243574-85245327	chrX:86047041-86047893;chrX:86147736-86149244	1		1.638
ENSG00000184831	APOO		FALSE	TRUE	False				1		0.548
ENSG00000184867	ARMCX2		FALSE	TRUE	NA				1		0.581
ENSG00000184923	NUTM2A		FALSE	TRUE	NA				1		1.936
ENSG00000184985	SORCS2		FALSE	TRUE	NA				1		0.428
ENSG00000184988	TMEM106A		TRUE	FALSE	NA	chr17:43211538-43212632	chr17:43211538-43212632		1		1.481
ENSG00000185070	FLRT2		TRUE	FALSE	NA	chr14:85531069-85532370	chr14:85531069-85532370		1		0.413
ENSG00000185088	RPS27L		FALSE	TRUE	NA				1		1.275
ENSG00000185115	NSMCE3		FALSE	TRUE	False				1		1.041
ENSG00000185158	LRRC37B		FALSE	TRUE	NA				1		0.474
ENSG00000185274	GALNT17		FALSE	TRUE	NA				1		0.487
ENSG00000185298	CCDC137		FALSE	TRUE	NA				1		1.313
ENSG00000185324	CDK10		TRUE	FALSE	NA	chr16:89686394-89687635	chr16:89686394-89687635		1		1.453
ENSG00000185324	CDK10		TRUE	TRUE	NA	chr16:89686394-89687635	chr16:89686394-89687635		1		1.453
ENSG00000185344	ATP6V0A2	CUTIS LAXA, AUTOSOMAL RECESSIVE, TYPE IIA; ARCL2A	FALSE	TRUE	NA				1		0.748
ENSG00000185359	HGS		FALSE	TRUE	False				1		0.456
ENSG00000185359	HGS		FALSE	TRUE	NA				1		0.456
ENSG00000185437	SH3BGR		FALSE	TRUE	NA				1		1.001
ENSG00000185504	FAAP100		FALSE	TRUE	NA				2		0.738
ENSG00000185507	IRF7		FALSE	TRUE	NA				1		1.568
ENSG00000185513	L3MBTL1		TRUE	TRUE	NA	chr20:43513784-43515146	chr20:43513784-43515146		1		0.777
ENSG00000185608	MRPL40		FALSE	TRUE	NA				1		0.794
ENSG00000185624	P4HB		FALSE	TRUE	True				1		0.224
ENSG00000185666	SYN3		FALSE	TRUE	True				1		0.587
ENSG00000185697	MYBL1		FALSE	TRUE	NA				1		0.08
ENSG00000185737	NRG3		FALSE	TRUE	NA				1		0.462
ENSG00000185737	NRG3		TRUE	TRUE	NA	chr10:81874040-81876014	chr10:81874040-81876014		1		0.462
ENSG00000185753	CXorf38		TRUE	TRUE	NA	chrX:40646666-40648120	chrX:40646666-40648120	chrX:40735055-40736437;chrX:41332822-41335248	1		1.076
ENSG00000185946	RNPC3		TRUE	TRUE	NA	chr1:103524970-103526548	chr1:103524970-103526548		1		0.743
ENSG00000186047	DLEU7		TRUE	FALSE	NA	chr13:50842283-50844309	chr13:50842283-50844309		2		1.6
ENSG00000186073	CDIN1		FALSE	TRUE	NA				2		1.055
ENSG00000186094	AGBL4		TRUE	FALSE	NA	chr1:50023277-50024604	chr1:50023277-50024604		2		0.761
ENSG00000186193	SAPCD2		TRUE	FALSE	NA	chr9:137069858-137071547	chr9:137063185-137065224;chr9:137069858-137071547;chr9:137076851-137079370	chr9:136840762-136843255;chr9:136847797-136849974;chr9:136886006-136887504;chr9:136943766-136945007;chr9:136949621-136950677;chr9:136991927-136993052;chr9:137027521-137029652;chr9:137045335-137046833	1		0.89
ENSG00000186297	GABRA5		TRUE	FALSE	NA	chr15:26866419-26868241	chr15:26866419-26868241		1		0.372
ENSG00000186298	PPP1CC		FALSE	TRUE	False				1		0.336
ENSG00000186300	ZNF555		TRUE	FALSE	NA	chr19:2840782-2842138	chr19:2840782-2842138	chr19:2900322-2901214;chr19:2944567-2945567	1		1.052
ENSG00000186300	ZNF555		TRUE	TRUE	NA	chr19:2840782-2842138	chr19:2840782-2842138	;chr19:2944567-2945567	2		1.052
ENSG00000186310	NAP1L3		FALSE	TRUE	NA				1		0.898
ENSG00000186416	NKRF		FALSE	TRUE	NA				1		0.178
ENSG00000186479	RGS7BP		FALSE	TRUE	NA				1		0.332
ENSG00000186501	TMEM222		FALSE	TRUE	NA				1		1.485
ENSG00000186787	SPIN2B		TRUE	FALSE	NA	chrX:57120853-57121951	chrX:57120853-57121951		1		1.605
ENSG00000186834	HEXIM1		FALSE	TRUE	NA				1		0.238
ENSG00000186952	TMEM232		TRUE	FALSE	NA	chr5:110738496-110739650	chr5:110738496-110739650		1		1.078
ENSG00000187118	CMC1		TRUE	FALSE	NA	chr3:28241114-28242064	chr3:28241114-28242064		1		1.235
ENSG00000187164	SHTN1		FALSE	TRUE	False				1		0.458
ENSG00000187189	TSPYL4		FALSE	TRUE	NA				1		1.278
ENSG00000187193	MT1X		TRUE	FALSE	NA	chr16:56681850-56683617	chr16:56681850-56683617		1		1.902
ENSG00000187243	MAGED4B		FALSE	TRUE	NA				1
ENSG00000187325	TAF9B		FALSE	TRUE	NA				3		1.912
ENSG00000187325	TAF9B		TRUE	TRUE	NA	chrX:78139043-78140090	chrX:78139043-78140090		1		1.912
ENSG00000187391	MAGI2		TRUE	FALSE	NA	chr7:79452040-79454713	chr7:79452040-79454713		1		0.257
ENSG00000187398	LUZP2		TRUE	TRUE	NA	chr11:24496433-24497653	chr11:24496433-24497653		1		1.222
ENSG00000187416	LHFPL3		FALSE	TRUE	NA				1		0.35
ENSG00000187601	MAGEH1		FALSE	TRUE	NA				1		1.419
ENSG00000187607	ZNF286A		FALSE	TRUE	NA				1		0.929
ENSG00000187609	EXD3		FALSE	TRUE	NA				1		0.999
ENSG00000187672	ERC2		FALSE	TRUE	NA				1		0.294
ENSG00000187772	LIN28B		TRUE	FALSE	NA	chr6:104940275-104942009	chr6:104940275-104942009		1		0.574
ENSG00000188021	UBQLN2	AMYOTROPHIC LATERAL SCLEROSIS 15 WITH OR WITHOUT FRONTOTEMPORAL DEMENTIA; ALS15	TRUE	TRUE	False	chrX:56563167-56565524	chrX:56563167-56565524	chrX:55717431-55718478;chrX:56994779-56995983	2	10.1007/s40142-020-00194-8;10.1038/nrdp.2017.71;10.1111/eci.13228	0.448
ENSG00000188026	RILPL1		FALSE	TRUE	NA				1		0.47
ENSG00000188171	ZNF626		TRUE	TRUE	NA	chr19:20661039-20661805	chr19:20661039-20661805	;chr19:19865659-19866935;chr19:20038893-20039733;chr19:20051802-20052780;chr19:20077741-20079036;chr19:20166978-20167723;chr19:20564982-20566048	2		0.923
ENSG00000188177	ZC3H6		FALSE	TRUE	NA				1		0.406
ENSG00000188191	PRKAR1B		FALSE	TRUE	NA				1		0.538
ENSG00000188191	PRKAR1B		TRUE	FALSE	NA	chr7:711174-714723	chr7:711174-714723		1		0.538
ENSG00000188199	NUTM2B		FALSE	TRUE	NA				1		1.472
ENSG00000188227	ZNF793		TRUE	TRUE	NA	chr19:37505886-37507694	chr19:37505886-37507694	;chr19:36837747-36838996;chr19:36849762-36851287;chr19:37317465-37318170;chr19:37370603-37371531;chr19:37466801-37467771;chr19:37468832-37469846;chr19:37594175-37595597;chr19:37654507-37656429;chr19:37691863-37692572;chr19:37718886-37720067;chr19:37778781-37780056	2		1.293
ENSG00000188313	PLSCR1		TRUE	FALSE	NA	chr3:146543756-146544992	chr3:146543756-146544992		1		0.73
ENSG00000188321	ZNF559		TRUE	TRUE	NA	chr19:9323695-9324719	chr19:9323695-9324719		1		1.82
ENSG00000188322	SBK1		FALSE	TRUE	NA				1		0.702
ENSG00000188419	CHM		TRUE	TRUE	NA	chrX:86047041-86047893	chrX:86047041-86047893	chrX:85243574-85245327;chrX:86147736-86149244	1		0.194
ENSG00000188559	RALGAPA2		FALSE	TRUE	NA				1		0.587
ENSG00000188629	ZNF177		FALSE	TRUE	NA				1		1.117
ENSG00000188707	ZBED6CL		TRUE	FALSE	NA	chr7:150322881-150323896	chr7:150322881-150323896		1		1.88
ENSG00000188725	SMIM15		FALSE	TRUE	NA				1		1.714
ENSG00000188735	TMEM120B		FALSE	TRUE	NA				1		0.611
ENSG00000188785	ZNF548		FALSE	TRUE	NA				1		1.068
ENSG00000188868	ZNF563		TRUE	FALSE	NA	chr19:12333065-12334097	chr19:12333065-12334097		1		0.625
ENSG00000188906	LRRK2	PARKINSON DISEASE 8, AUTOSOMAL DOMINANT; PARK8	TRUE	FALSE	NA	chr12:40224340-40225371	chr12:40224340-40225371	chr12:40104942-40106511	1		0.64
ENSG00000188976	NOC2L		FALSE	TRUE	False				1		1.327
ENSG00000189046	ALKBH2		TRUE	TRUE	NA	chr12:109093312-109093685	chr12:109093312-109093685		1		1.198
ENSG00000189077	TMEM120A		FALSE	TRUE	NA				1
ENSG00000189091	SF3B3		FALSE	TRUE	NA				1		0.178
ENSG00000189144	ZNF573		TRUE	TRUE	NA	chr19:37778781-37780056	chr19:37778781-37780056	chr19:36837747-36838996;chr19:36849762-36851287;chr19:37317465-37318170;chr19:37370603-37371531;chr19:37466801-37467771;chr19:37468832-37469846;chr19:37505886-37507694;chr19:37594175-37595597;chr19:37654507-37656429;chr19:37691863-37692572;chr19:37718886-37720067	1		1.294
ENSG00000189164	ZNF527		FALSE	TRUE	NA				1		0.689
ENSG00000189164	ZNF527		TRUE	TRUE	NA	chr19:37370603-37371531	chr19:37370603-37371531	chr19:36837747-36838996;chr19:36849762-36851287;chr19:37317465-37318170;chr19:37466801-37467771;chr19:37468832-37469846;chr19:37505886-37507694;chr19:37594175-37595597;chr19:37654507-37656429;chr19:37691863-37692572;chr19:37718886-37720067;chr19:37778781-37780056	1		0.689
ENSG00000189171	S100A13		FALSE	TRUE	NA				1		1.672
ENSG00000189190	ZNF600		TRUE	FALSE	NA	chr19:52786039-52787377	chr19:52786039-52787377	chr19:52527044-52528314;chr19:52569700-52570909;chr19:52600715-52602302;chr19:52637758-52638940;chr19:52689841-52691117;chr19:52820904-52821969;chr19:52856935-52858278;chr19:52896826-52898400;chr19:52922688-52923930;chr19:52941960-52943181;chr19:52962146-52963591;chr19:52992584-52994193;chr19:53131826-53133135;chr19:53157650-53159466;chr19:53192726-53193719;chr19:53196783-53197461;chr19:52896826-…	2
ENSG00000189221	MAOA		FALSE	TRUE	False				1		0.143
ENSG00000189221	MAOA		TRUE	TRUE	False	chrX:43654362-43656427	chrX:43654362-43656427		1		0.143
ENSG00000189306	RRP7A		FALSE	TRUE	NA				1		0.981
ENSG00000189369	GSPT2		FALSE	TRUE	False				1		0.24
ENSG00000196110	ZNF699		FALSE	TRUE	NA				1		0.872
ENSG00000196132	MYT1		FALSE	TRUE	NA				1		0.304
ENSG00000196150	ZNF250		TRUE	TRUE	NA	chr8:144900894-144902595	chr8:144900894-144902595		1		0.499
ENSG00000196152	ZNF79		FALSE	TRUE	NA				1		0.686
ENSG00000196172	ZNF681		FALSE	TRUE	NA				1		1.617
ENSG00000196199	MPHOSPH8		FALSE	TRUE	NA				1		0.525
ENSG00000196220	SRGAP3		TRUE	FALSE	False	chr3:9362774-9363700	chr3:9362774-9363700		1		0.243
ENSG00000196220	SRGAP3		TRUE	FALSE	NA	chr3:9362774-9363700	chr3:9362774-9363700		1		0.243
ENSG00000196227	FAM217B		TRUE	TRUE	NA	chr20:59939672-59941252	chr20:59939672-59941252	chr20:59596714-59599257;chr20:59603840-59606292;chr20:59696243-59697645;chr20:59750571-59751769;chr20:59835281-59836382;chr20:60057329-60059077;chr20:60210869-60212356;chr20:60490283-60491491;chr20:60506858-60507842;chr20:60586246-60587481;chr20:60692264-60693882	1
ENSG00000196247	ZNF107		FALSE	TRUE	NA				1		1.901
ENSG00000196267	ZNF836		FALSE	TRUE	NA				2		1.955
ENSG00000196277	GRM7		FALSE	TRUE	NA				3		0.244
ENSG00000196277	GRM7		TRUE	TRUE	NA	chr3:6860385-6863044	chr3:6860385-6863044		1		0.244
ENSG00000196313	POM121		TRUE	TRUE	NA	chr7:72879004-72880243;chr7:72924528-72925897	chr7:72879004-72880243;chr7:72924528-72925897		1		0.527
ENSG00000196381	ZNF781		TRUE	FALSE	NA	chr19:37691863-37692572	chr19:37691863-37692572	chr19:36837747-36838996;chr19:36849762-36851287;chr19:37317465-37318170;chr19:37370603-37371531;chr19:37466801-37467771;chr19:37468832-37469846;chr19:37505886-37507694;chr19:37594175-37595597;chr19:37654507-37656429;chr19:37718886-37720067;chr19:37778781-37780056	1
ENSG00000196437	ZNF569		TRUE	TRUE	NA	chr19:37466801-37467771;chr19:37468832-37469846	chr19:37466801-37467771;chr19:37468832-37469846	chr19:36837747-36838996;chr19:36849762-36851287;chr19:37317465-37318170;chr19:37370603-37371531;chr19:37505886-37507694;chr19:37594175-37595597;chr19:37654507-37656429;chr19:37691863-37692572;chr19:37718886-37720067;chr19:37778781-37780056	1		0.97
ENSG00000196458	ZNF605		FALSE	TRUE	NA				1		0.937
ENSG00000196458	ZNF605		TRUE	TRUE	NA	chr12:132955358-132956654	chr12:132955358-132956654		1		0.937
ENSG00000196459	TRAPPC2		TRUE	TRUE	NA	chrX:13734087-13735332	chrX:13734087-13735332	chrX:13652891-13653679;chrX:13688872-13689813;chrX:14029155-14030205;chrX:14064709-14065549	1		1.746
ENSG00000196517	SLC6A9		FALSE	TRUE	NA				1		0.633
ENSG00000196526	AFAP1		FALSE	TRUE	NA				1		0.665
ENSG00000196581	AJAP1		FALSE	TRUE	NA				1		0.192
ENSG00000196586	MYO6		FALSE	TRUE	NA				1		0.419
ENSG00000196628	TCF4		TRUE	FALSE	NA	chr18:55422879-55424408	chr18:55422879-55424408		1		0.217
ENSG00000196642	RABL6		FALSE	TRUE	False				1		0.245
ENSG00000196653	ZNF502		FALSE	TRUE	NA				2		1.138
ENSG00000196693	ZNF33B		TRUE	TRUE	NA	chr10:42637921-42638921	chr10:42637921-42638921		1		0.78
ENSG00000196712	NF1		FALSE	TRUE	NA				1		0.29
ENSG00000196860	TOMM20L		TRUE	FALSE	NA	chr14:58395448-58396728	chr14:58395448-58396728		1		1.584
ENSG00000196867	ZFP28		FALSE	TRUE	NA				2		0.569
ENSG00000196890	H2BU1		FALSE	TRUE	NA				1		1.959
ENSG00000196890	H2BU1		TRUE	FALSE	NA	chr1:228457171-228458770	chr1:228457171-228458770		1		1.959
ENSG00000196912	ANKRD36B		FALSE	TRUE	NA				1
ENSG00000196937	FAM3C		FALSE	TRUE	False				1		0.691
ENSG00000196967	ZNF585A		FALSE	TRUE	NA				1		0.736
ENSG00000196967	ZNF585A		TRUE	TRUE	NA	chr19:37172411-37173256	chr19:37172411-37173256	chr19:36331364-36332317	1		0.736
ENSG00000196976	LAGE3		TRUE	FALSE	NA	chrX:154478172-154479545	chrX:154478172-154479545		1		1.806
ENSG00000196998	WDR45	NEURODEGENERATION WITH BRAIN IRON ACCUMULATION 5; NBIA5	FALSE	TRUE	NA				1		0.21
ENSG00000197006	METTL9		TRUE	TRUE	NA	chr16:21598982-21600419	chr16:21598982-21600419	chr16:21820024-21821042	1		0.445
ENSG00000197016	ZNF470		TRUE	FALSE	NA	chr19:56566913-56568037	chr19:56566913-56568037		1		1.551
ENSG00000197016	ZNF470		TRUE	TRUE	NA	chr19:56566913-56568037	chr19:56566913-56568037	chr19:56594907-56596186	1		1.551
ENSG00000197021	EOLA2		FALSE	TRUE	NA				1		1.882
ENSG00000197021	EOLA2		TRUE	FALSE	NA	chrX:149938274-149940753	chrX:149938274-149940753	;chrX:149539244-149541293;chrX:150898224-150899818	2		1.882
ENSG00000197024	ZNF398		TRUE	FALSE	NA	chr7:149125550-149127257	chr7:149125550-149127257		1		0.509
ENSG00000197044	ZNF441		FALSE	TRUE	NA				1		1.015
ENSG00000197044	ZNF441		TRUE	TRUE	NA	chr19:11766601-11768075	chr19:11766601-11768075		1		1.015
ENSG00000197063	MAFG		FALSE	TRUE	NA				2		0.688
ENSG00000197081	IGF2R		FALSE	TRUE	NA				1		0.212
ENSG00000197124	ZNF682		TRUE	FALSE	NA	chr19:20038893-20039733	chr19:20038893-20039733	chr19:20051802-20052780	1		1.519
ENSG00000197124	ZNF682		TRUE	TRUE	NA	chr19:20038893-20039733	chr19:20038893-20039733	chr19:19865659-19866935;chr19:20051802-20052780;chr19:20077741-20079036;chr19:20166978-20167723;chr19:20564982-20566048;chr19:20661039-20661805	1		1.519
ENSG00000197128	ZNF772		FALSE	TRUE	NA				2		0.911
ENSG00000197183	NOL4L		TRUE	FALSE	NA	chr20:32482300-32484865	chr20:32482300-32484865	chr20:33400679-33402368;chr20:33489642-33490733	1		0.191
ENSG00000197226	TBC1D9B		FALSE	TRUE	NA				1		0.661
ENSG00000197283	SYNGAP1		FALSE	TRUE	NA				1		0.052
ENSG00000197355	UAP1L1		TRUE	FALSE	NA	chr9:137076851-137079370	chr9:137069858-137071547;chr9:137076851-137079370	chr9:136840762-136843255;chr9:136847797-136849974;chr9:136886006-136887504;chr9:136943766-136945007;chr9:136949621-136950677;chr9:136991927-136993052;chr9:137027521-137029652;chr9:137045335-137046833;chr9:137063185-137065224	1		1.074
ENSG00000197372	ZNF675		TRUE	TRUE	NA	chr19:23686430-23687486	chr19:23686430-23687486		1		1.16
ENSG00000197417	SHPK		TRUE	TRUE	True	chr17:3635851-3637167	chr17:3635851-3637167		1		1.307
ENSG00000197461	PDGFA		FALSE	TRUE	NA				1		0.483
ENSG00000197497	ZNF665		TRUE	FALSE	NA	chr19:53192726-53193719	chr19:53157650-53159466;chr19:53192726-53193719;chr19:53196783-53197461	chr19:52527044-52528314;chr19:52569700-52570909;chr19:52600715-52602302;chr19:52637758-52638940;chr19:52689841-52691117;chr19:52786039-52787377;chr19:52820904-52821969;chr19:52856935-52858278;chr19:52896826-52898400;chr19:52922688-52923930;chr19:52941960-52943181;chr19:52962146-52963591;chr19:52992584-52994193;chr19:53131826-53133135	1		1.797
ENSG00000197530	MIB2		FALSE	TRUE	NA				1		0.62
ENSG00000197563	PIGN		TRUE	TRUE	NA	chr18:62186509-62188262	chr18:62186509-62188262	chr18:61892729-61894815;chr18:62522354-62523818;chr18:62714757-62716358;chr18:61742453-61744677;chr18:61822557-61823968;chr18:61892729-61894815;chr18:62324481-62326376;chr18:62522354-62523818;chr18:62610295-62612795;chr18:62714757-62716358;chr18:63024460-63026733	2		1.025
ENSG00000197608	ZNF841		FALSE	TRUE	NA				1		1.399
ENSG00000197619	ZNF615		FALSE	TRUE	NA				2		1.001
ENSG00000197620	EOLA1		FALSE	TRUE	NA				1		1.053
ENSG00000197620	EOLA1		TRUE	TRUE	NA	chrX:149539244-149541293	chrX:149539244-149541293	chrX:149938274-149940753	1		1.053
ENSG00000197622	CDC42SE1		TRUE	TRUE	NA	chr1:151070229-151071433	chr1:151070229-151071433	chr1:151265289-151266669	1		1.63
ENSG00000197647	ZNF433		FALSE	TRUE	NA				1		1.691
ENSG00000197774	EME2		TRUE	FALSE	NA	chr16:1770986-1771895	chr16:1770986-1771895		1		1.939
ENSG00000197785	ATAD3A		TRUE	FALSE	False	chr1:1511457-1512434	chr1:1511457-1512434		1		0.827
ENSG00000197863	ZNF790		TRUE	TRUE	NA	chr19:36837747-36838996;chr19:36849762-36851287	chr19:36837747-36838996;chr19:36849762-36851287	chr19:37317465-37318170;chr19:37370603-37371531;chr19:37466801-37467771;chr19:37468832-37469846;chr19:37505886-37507694;chr19:37594175-37595597;chr19:37654507-37656429;chr19:37691863-37692572;chr19:37718886-37720067;chr19:37778781-37780056	1		1.325
ENSG00000197892	KIF13B		FALSE	TRUE	NA				1		0.512
ENSG00000197903	H2BC12		FALSE	TRUE	NA				1		1.971
ENSG00000197928	ZNF677		FALSE	TRUE	NA				4		1.1
ENSG00000197935	ZNF311		FALSE	TRUE	NA				1		0.913
ENSG00000197937	ZNF347		TRUE	TRUE	NA	chr19:53157650-53159466	chr19:53131826-53133135;chr19:53157650-53159466	chr19:52527044-52528314;chr19:52569700-52570909;chr19:52600715-52602302;chr19:52637758-52638940;chr19:52689841-52691117;chr19:52786039-52787377;chr19:52820904-52821969;chr19:52856935-52858278;chr19:52896826-52898400;chr19:52922688-52923930;chr19:52941960-52943181;chr19:52962146-52963591;chr19:52992584-52994193;chr19:53192726-53193719;chr19:53196783-53197461	1		1.858
ENSG00000197951	ZNF71		FALSE	TRUE	NA				2		1.219
ENSG00000197951	ZNF71		TRUE	TRUE	NA	chr19:56594907-56596186	chr19:56594907-56596186	chr19:56566913-56568037	1		1.219
ENSG00000197958	RPL12		FALSE	TRUE	False				1		0.793
ENSG00000198001	IRAK4		FALSE	TRUE	NA				1	10.1371/journal.pone.0025545	1.052
ENSG00000198001	IRAK4		TRUE	TRUE	NA	chr12:43758272-43759608	chr12:43758272-43759608		1	10.1371/journal.pone.0025545	1.052
ENSG00000198003	ODAD3		FALSE	TRUE	NA				1		1.114
ENSG00000198018	ENTPD7		FALSE	TRUE	NA				1		0.872
ENSG00000198093	ZNF649		FALSE	TRUE	NA				2		0.95
ENSG00000198105	ZNF248		FALSE	TRUE	NA				2		0.485
ENSG00000198105	ZNF248		TRUE	TRUE	NA	chr10:37857022-37858481	chr10:37857022-37858481		2		0.485
ENSG00000198108	CHSY3		TRUE	FALSE	NA	chr5:129903793-129906477	chr5:129903793-129906477		1		0.566
ENSG00000198133	TMEM229B		FALSE	TRUE	NA				1		1.129
ENSG00000198182	ZNF607		TRUE	TRUE	NA	chr19:37718886-37720067	chr19:37718886-37720067	chr19:36837747-36838996;chr19:36849762-36851287;chr19:37317465-37318170;chr19:37370603-37371531;chr19:37466801-37467771;chr19:37468832-37469846;chr19:37505886-37507694;chr19:37594175-37595597;chr19:37654507-37656429;chr19:37691863-37692572;chr19:37778781-37780056	1		0.97
ENSG00000198205	ZXDA		FALSE	TRUE	NA				2		1.116
ENSG00000198300	PEG3		TRUE	FALSE	NA	chr19:56840573-56840882	chr19:56838294-56838470;chr19:56838829-56840048;chr19:56840573-56840882		2		0.506
ENSG00000198301	SDAD1		FALSE	TRUE	False				1		1.044
ENSG00000198346	ZNF813		TRUE	FALSE	NA	chr19:53467182-53468359	chr19:53467182-53468359		1		0.915
ENSG00000198346	ZNF813		TRUE	TRUE	NA	chr19:53467182-53468359	chr19:53467182-53468359		1		0.915
ENSG00000198354	DCAF12L2		FALSE	TRUE	NA				3		1.04
ENSG00000198354	DCAF12L2		TRUE	FALSE	NA	chrX:126164587-126166664	chrX:126164587-126166664		1		1.04
ENSG00000198420	TCAF1		TRUE	TRUE	NA	chr7:143881848-143883132	chr7:143881848-143883132		1		0.54
ENSG00000198440	ZNF583		FALSE	TRUE	NA				1		0.611
ENSG00000198453	ZNF568		FALSE	TRUE	NA				1		0.952
ENSG00000198455	ZXDB		TRUE	TRUE	NA	chrX:57591514-57593206	chrX:57591514-57593206		1		0.312
ENSG00000198482	ZNF808		TRUE	FALSE	NA	chr19:52527044-52528314;chr19:52535308-52536724	chr19:52527044-52528314;chr19:52535308-52536724		1		1.209
ENSG00000198482	ZNF808		TRUE	TRUE	NA	chr19:52527044-52528314	chr19:52527044-52528314	chr19:52569700-52570909;chr19:52600715-52602302;chr19:52637758-52638940;chr19:52689841-52691117;chr19:52786039-52787377;chr19:52820904-52821969;chr19:52856935-52858278;chr19:52896826-52898400;chr19:52922688-52923930;chr19:52941960-52943181;chr19:52962146-52963591;chr19:52992584-52994193;chr19:53131826-53133135;chr19:53157650-53159466;chr19:53192726-53193719;chr19:53196783-53197461	1		1.209
ENSG00000198520	ARMH1		FALSE	TRUE	NA				1		0.88
ENSG00000198538	ZNF28		TRUE	TRUE	NA	chr19:52820904-52821969;chr19:52856935-52858278	chr19:52820904-52821969;chr19:52856935-52858278	chr19:52527044-52528314;chr19:52569700-52570909;chr19:52600715-52602302;chr19:52637758-52638940;chr19:52689841-52691117;chr19:52786039-52787377;chr19:52896826-52898400;chr19:52922688-52923930;chr19:52941960-52943181;chr19:52962146-52963591;chr19:52992584-52994193;chr19:53131826-53133135;chr19:53157650-53159466;chr19:53192726-53193719;chr19:53196783-53197461	1		1.831
ENSG00000198585	NUDT16		FALSE	TRUE	True				1		1.901
ENSG00000198612	COPS8		FALSE	TRUE	NA				1		0.486
ENSG00000198625	MDM4		FALSE	TRUE	NA				1		0.112
ENSG00000198689	SLC9A6		FALSE	TRUE	NA				4		0.206
ENSG00000198690	FAN1		TRUE	TRUE	NA	chr15:30903412-30904371	chr15:30903412-30904371	chr15:30991048-30992374;chr15:31263755-31266425;chr15:31306107-31307283;chr15:31327830-31328291;chr15:31364354-31366853;chr15:31397053-31398087	1		1.117
ENSG00000198692	EIF1AY		FALSE	TRUE	NA				1		1.182
ENSG00000198692	EIF1AY		TRUE	TRUE	NA	chrY:20575084-20576183	chrY:20575084-20576183		1		1.182
ENSG00000198718	TOGARAM1		FALSE	TRUE	NA				1		0.516
ENSG00000198718	TOGARAM1		TRUE	TRUE	NA	chr14:44961222-44962915	chr14:44961222-44962915		1		0.516
ENSG00000198720	ANKRD13B		FALSE	TRUE	NA				1		0.425
ENSG00000198742	SMURF1		FALSE	TRUE	NA				1		0.362
ENSG00000198743	SLC5A3		TRUE	TRUE	NA	chr21:34072840-34074243	chr21:34072840-34074243	chr21:33947507-33949333	1		0.324
ENSG00000198752	CDC42BPB		FALSE	TRUE	NA				1		0.12
ENSG00000198786	MT-ND5		FALSE	TRUE	NA				1
ENSG00000198814	GK		FALSE	TRUE	NA				1		0.288
ENSG00000198826	ARHGAP11A		FALSE	TRUE	NA				1		0.742
ENSG00000198837	DENND4B		FALSE	TRUE	NA				1		0.29
ENSG00000198839	ZNF277		FALSE	TRUE	NA				1		1.557
ENSG00000198846	TOX		FALSE	TRUE	NA				1		0.2
ENSG00000198858	R3HDM4		FALSE	TRUE	NA				1		1.075
ENSG00000198899	MT-ATP6		FALSE	TRUE	NA				1
ENSG00000198900	TOP1		FALSE	TRUE	False				1		0.059
ENSG00000198910	L1CAM		FALSE	TRUE	True				1		0.129
ENSG00000198918	RPL39		FALSE	TRUE	NA				1		1.098
ENSG00000198931	APRT		FALSE	TRUE	True				1		1.958
ENSG00000198945	L3MBTL3		FALSE	TRUE	NA				1		0.269
ENSG00000198947	DMD		FALSE	TRUE	NA				1		0.154
ENSG00000198960	ARMCX6		FALSE	TRUE	NA				1		1.186
ENSG00000203546	RP11-176H8.1		FALSE	TRUE	NA				1		1.275
ENSG00000203782	LORICRIN		TRUE	FALSE	NA	chr1:153260606-153262371	chr1:153260606-153262371		3		1.081
ENSG00000203814	H2BC18		FALSE	TRUE	NA				1		1.901
ENSG00000204065	TCEAL5		FALSE	TRUE	NA				2		0.694
ENSG00000204130	RUFY2		FALSE	TRUE	False				1		0.5
ENSG00000204131	NHSL2		TRUE	FALSE	NA	chrX:71909973-71912283	chrX:71909973-71912283;chrX:72018210-72019199	chrX:72181096-72182034	1		0.524
ENSG00000204149	AGAP6		FALSE	TRUE	NA				1		1.562
ENSG00000204186	ZDBF2		FALSE	TRUE	NA				2		0.46
ENSG00000204186	ZDBF2		TRUE	FALSE	NA	chr2:206274291-206275743	chr2:206274291-206275743		1		0.46
ENSG00000204237	OXLD1		FALSE	TRUE	NA				1		1.282
ENSG00000204262	COL5A2		FALSE	TRUE	NA				1		0.097
ENSG00000204271	SPIN3		FALSE	TRUE	NA				1		0.6
ENSG00000204271	SPIN3		TRUE	TRUE	NA	chrX:56994779-56995983	chrX:56994779-56995983	chrX:56563167-56565524	1		0.6
ENSG00000204272	NBDY		FALSE	TRUE	NA				1
ENSG00000204388	HSPA1B		TRUE	FALSE	NA	chr6:31826973-31828070	chr6:31821231-31822512;chr6:31826973-31828070;chr6:31826973-31828070		2		1.478
ENSG00000204390	HSPA1L		FALSE	TRUE	NA				1		1.233
ENSG00000204592	HLA-E		FALSE	TRUE	NA				2		0.614
ENSG00000204604	ZNF468		TRUE	TRUE	NA	chr19:52856935-52858278	chr19:52856935-52858278	chr19:52527044-52528314;chr19:52569700-52570909;chr19:52600715-52602302;chr19:52637758-52638940;chr19:52689841-52691117;chr19:52786039-52787377;chr19:52820904-52821969;chr19:52896826-52898400;chr19:52922688-52923930;chr19:52941960-52943181;chr19:52962146-52963591;chr19:52992584-52994193;chr19:53131826-53133135;chr19:53157650-53159466;chr19:53192726-53193719;chr19:53196783-53197461	1		1.937
ENSG00000204618	RNF39		TRUE	FALSE	NA	chr6:30074110-30076133	chr6:30074110-30076133		1		1.191
ENSG00000204839	MROH6		FALSE	TRUE	NA				1		1.354
ENSG00000204920	ZNF155		FALSE	TRUE	NA				1		1.927
ENSG00000204947	ZNF425		TRUE	FALSE	NA	chr7:149125550-149127257	chr7:149125550-149127257		1		1.676
ENSG00000204954	C12orf73		FALSE	TRUE	NA				1		1.879
ENSG00000205090	TMEM240		FALSE	TRUE	NA				1		0.87
ENSG00000205302	SNX2		FALSE	TRUE	False				1		0.302
ENSG00000205629	LCMT1		TRUE	TRUE	True	chr16:25111225-25112152	chr16:25111225-25112152		1		0.871
ENSG00000205670	SMIM11A		FALSE	TRUE	NA				1		0.953
ENSG00000205765	C5orf51		FALSE	TRUE	NA				1		1.086
ENSG00000205903	ZNF316		FALSE	TRUE	False				2
ENSG00000206052	DOK6		FALSE	TRUE	NA				1		0.551
ENSG00000206077	ZDHHC11B		TRUE	FALSE	NA	chr5:783992-785675	chr5:783992-785675		1		1.642
ENSG00000213020	ZNF611		FALSE	TRUE	NA				1		1.513
ENSG00000213023	SYT3		FALSE	TRUE	NA				2		0.398
ENSG00000213023	SYT3		TRUE	TRUE	NA	chr19:50638850-50640224	chr19:50638850-50640224	chr19:50475964-50477024;chr19:50500201-50502409;chr19:50510160-50511766;chr19:50550331-50552180;chr19:50556022-50557471;chr19:50564557-50568668;chr19:50607794-50608710;chr19:50649331-50650321;chr19:50657913-50659510;chr19:50666367-50669679;chr19:50693474-50694509;chr19:50694844-50696152;chr19:50717975-50719367;chr19:50724391-50725492;chr19:50728369-50728699;chr19:50777810-50778579;chr19:50510160-…	2		0.398
ENSG00000213096	ZNF254		TRUE	TRUE	NA	chr19:24086705-24087676	chr19:24086705-24087676		1		1.759
ENSG00000213190	MLLT11		FALSE	TRUE	False				1		1.266
ENSG00000213390	ARHGAP19		FALSE	TRUE	NA				1		1.097
ENSG00000213465	ARL2		TRUE	TRUE	NA	chr11:65013520-65014846	chr11:65013520-65014846		1		1
ENSG00000213593	TMX2	NEURODEVELOPMENTAL DISORDER WITH MICROCEPHALY, CORTICAL MALFORMATIONS, AND SPASTICITY; NEDMCMS	FALSE	TRUE	True				1		0.473
ENSG00000213625	LEPROT		TRUE	TRUE	NA	chr1:65419764-65421085	chr1:65419764-65421085		1		0.874
ENSG00000213699	SLC35F6		FALSE	TRUE	False				1		1.106
ENSG00000213780	GTF2H4		FALSE	TRUE	NA				2		0.811
ENSG00000213793	ZNF888		FALSE	TRUE	NA				1
ENSG00000213793	ZNF888		TRUE	FALSE	NA	chr19:52922688-52923930	chr19:52922688-52923930	chr19:52786039-52787377;chr19:52896826-52898400;chr19:52941960-52943181	1
ENSG00000213793	ZNF888		TRUE	TRUE	NA	chr19:52922688-52923930	chr19:52922688-52923930	chr19:52527044-52528314;chr19:52569700-52570909;chr19:52600715-52602302;chr19:52637758-52638940;chr19:52689841-52691117;chr19:52786039-52787377;chr19:52820904-52821969;chr19:52856935-52858278;chr19:52896826-52898400;chr19:52941960-52943181;chr19:52962146-52963591;chr19:52992584-52994193;chr19:53131826-53133135;chr19:53157650-53159466;chr19:53192726-53193719;chr19:53196783-53197461	1
ENSG00000213988	ZNF90		TRUE	FALSE	NA	chr19:20077741-20079036	chr19:20077741-20079036	chr19:19865659-19866935;chr19:20038893-20039733;chr19:20051802-20052780;chr19:20166978-20167723;chr19:20564982-20566048;chr19:20661039-20661805	1		1.694
ENSG00000214078	CPNE1		FALSE	TRUE	False				1		1.106
ENSG00000214087	ARL16		FALSE	TRUE	NA				1		1.867
ENSG00000214309	MBLAC1		FALSE	TRUE	NA				1		1.485
ENSG00000214562	NUTM2D		FALSE	TRUE	NA				1		0.992
ENSG00000214756	CSKMT		FALSE	TRUE	NA				1		1.353
ENSG00000215045	GRID2IP		TRUE	FALSE	NA	chr7:6535849-6537220	chr7:6535849-6537220		1		0.42
ENSG00000215301	DDX3X	INTELLECTUAL DEVELOPMENTAL DISORDER, X-LINKED, SYNDROMIC, SNIJDERS BLOK TYPE; MRXSSB	TRUE	TRUE	True	chrX:41332822-41335248	chrX:41332822-41335248	chrX:40646666-40648120;chrX:40735055-40736437;chrX:41922607-41924607	1	10.1016/j.neuron.2019.09.003	0.118
ENSG00000215375	MYL5		FALSE	TRUE	NA				2		1.958
ENSG00000215612	HMX1		TRUE	FALSE	NA	chr4:8871211-8872760	chr4:8871211-8872760	chr4:8664090-8666295;chr4:8687981-8689435;chr4:8704221-8706182;chr4:8783054-8784048;chr4:8917333-8918332	1		0.699
ENSG00000215717	TMEM167B		FALSE	TRUE	NA				1		0.792
ENSG00000217128	FNIP1		FALSE	TRUE	NA				1		0.251
ENSG00000218739	CEBPZOS		FALSE	TRUE	NA				3		1.742
ENSG00000219438	TAFA5		TRUE	FALSE	NA	chr22:48488140-48491826;chr22:48574990-48577764;chr22:48574990-48577764	chr22:48488140-48491826;chr22:48574990-48577764;chr22:48689168-48692311;chr22:48739860-48741428;chr22:48824054-48826741;chr22:48849073-48850260;chr22:48574990-48577764	;chr22:48950121-48950867;chr22:48954704-48956296	2		0.859
ENSG00000220008	LINGO3		TRUE	FALSE	NA	chr19:2290774-2291866	chr19:2290774-2291866		1		1.174
ENSG00000221874	ZNF816-ZNF321P		TRUE	TRUE	NA	chr19:52962146-52963591	chr19:52941960-52943181;chr19:52962146-52963591	chr19:52527044-52528314;chr19:52569700-52570909;chr19:52600715-52602302;chr19:52637758-52638940;chr19:52689841-52691117;chr19:52786039-52787377;chr19:52820904-52821969;chr19:52856935-52858278;chr19:52896826-52898400;chr19:52922688-52923930;chr19:52992584-52994193;chr19:53131826-53133135;chr19:53157650-53159466;chr19:53192726-53193719;chr19:53196783-53197461	1		1.871
ENSG00000221886	ZBED8		FALSE	TRUE	NA				1		0.96
ENSG00000223573	TINCR		TRUE	FALSE	NA	chr19:5567475-5568332	chr19:5567475-5568332		1
ENSG00000224389	C4B		FALSE	TRUE	NA				1		0.406
ENSG00000224877	NDUFAF8		TRUE	FALSE	NA	chr17:81238649-81239689	chr17:81238649-81239689	chr17:80492735-80493778;chr17:80499661-80501024;chr17:80779952-80781199;chr17:80937473-80938490;chr17:81003729-81004986;chr17:81020564-81021757;chr17:81042611-81042931;chr17:81294615-81295807;chr17:81487640-81488235;chr17:81870233-81872414;chr17:81891189-81892221;chr17:82212346-82213893	1		1.757
ENSG00000225663	MCRIP1		FALSE	TRUE	NA				1		1.149
ENSG00000225663	MCRIP1		FALSE	TRUE	True				1		1.149
ENSG00000225973	PIGBOS1		FALSE	TRUE	NA				1
ENSG00000228049	POLR2J2		TRUE	FALSE	NA	chr7:102671490-102671961	chr7:102671490-102671961		2		1.926
ENSG00000228570	NUTM2E		FALSE	TRUE	NA				1		1.944
ENSG00000231500	RPS18		FALSE	TRUE	False				1		0.261
ENSG00000232119	MCTS1		FALSE	TRUE	False				1		0.441
ENSG00000232119	MCTS1		TRUE	FALSE	False	chrX:120603661-120604846	chrX:120603661-120604846		1		0.441
ENSG00000232434	AJM1		FALSE	TRUE	NA				1		0.285
ENSG00000233954	UQCRHL		FALSE	TRUE	NA				2
ENSG00000234127	TRIM26		FALSE	TRUE	NA				1		0.464
ENSG00000234444	ZNF736		TRUE	FALSE	NA	chr7:64306674-64308129;chr7:64306674-64308129;chr7:64313638-64314455	chr7:64306674-64308129;chr7:64306674-64308129;chr7:64313638-64314455		2		1.843
ENSG00000235034	C19orf81		FALSE	TRUE	NA				3		1.56
ENSG00000237440	ZNF737		TRUE	TRUE	NA	chr19:20564982-20566048	chr19:20564982-20566048	chr19:19865659-19866935;chr19:20038893-20039733;chr19:20051802-20052780;chr19:20077741-20079036;chr19:20166978-20167723;chr19:20661039-20661805	1		1.798
ENSG00000237441	RGL2		FALSE	TRUE	NA				1		0.45
ENSG00000237515	SHISA9		TRUE	FALSE	NA	chr16:12900697-12903771	chr16:12900697-12903771	chr16:13767119-13768759;chr16:12803337-12804145	2		0.405
ENSG00000239704	CDRT4		FALSE	TRUE	NA				1		1.884
ENSG00000239900	ADSL		FALSE	TRUE	True				1		1.071
ENSG00000240038	AMY2B		FALSE	TRUE	NA				1		1.723
ENSG00000240849	PEDS1		FALSE	TRUE	NA				1		0.669
ENSG00000241489	AF011889.5		FALSE	TRUE	NA				1		0.322
ENSG00000241489	AF011889.5		TRUE	TRUE	NA	chrX:149539244-149541293	chrX:149539244-149541293	chrX:149938274-149940753	1		0.322
ENSG00000241553	ARPC4		FALSE	TRUE	NA				1		0.265
ENSG00000241878	PISD		TRUE	FALSE	NA	chr22:31630319-31631363	chr22:31630319-31631363		1		0.578
ENSG00000242259	C22orf39		TRUE	TRUE	NA	chr22:19447012-19448482	chr22:19447012-19448482		1		1.77
ENSG00000242419	PCDHGC4		FALSE	TRUE	NA				1		0.309
ENSG00000242866	STRC		FALSE	TRUE	NA				1		0.878
ENSG00000243927	MRPS6		TRUE	TRUE	NA	chr21:34072840-34074243	chr21:34072840-34074243	chr21:33947507-33949333	1		1.694
ENSG00000244045	TMEM199		FALSE	TRUE	NA				1		1.46
ENSG00000244731	C4A		FALSE	TRUE	NA				1		1.446
ENSG00000245680	ZNF585B		FALSE	TRUE	NA				1		0.821
ENSG00000248098	BCKDHA		FALSE	TRUE	False				1		1.032
ENSG00000249115	HAUS5		FALSE	TRUE	NA				1		0.731
ENSG00000250312	ZNF718		TRUE	TRUE	NA	chr4:124164-125810	chr4:124164-125810		1
ENSG00000250349	RP5-972B16.2		FALSE	TRUE	NA				1		0.499
ENSG00000250366	TUNAR		FALSE	TRUE	NA				1
ENSG00000251247	ZNF345		TRUE	TRUE	NA	chr19:36849762-36851287	chr19:36849762-36851287	chr19:36837747-36838996;chr19:37317465-37318170;chr19:37370603-37371531;chr19:37466801-37467771;chr19:37468832-37469846;chr19:37505886-37507694;chr19:37594175-37595597;chr19:37654507-37656429;chr19:37691863-37692572;chr19:37718886-37720067;chr19:37778781-37780056	1		1.405
ENSG00000253719	ATXN7L3B		TRUE	FALSE	NA	chr12:74537363-74538841	chr12:74537363-74538841		1		1.744
ENSG00000254685	FPGT		FALSE	TRUE	NA				1		1.281
ENSG00000254726	MEX3A		FALSE	TRUE	False				1		0.251
ENSG00000254986	DPP3		FALSE	TRUE	False				1		0.807
ENSG00000255104	AC005324.8		FALSE	TRUE	NA				1
ENSG00000255339	RP11-411B6.6		FALSE	TRUE	NA				2
ENSG00000255663	RP11-212D19.4		TRUE	FALSE	NA	chr11:114399657-114401063	chr11:114399657-114401063;chr11:114439248-114440201	chr11:114243300-114244580;chr11:114256367-114258577;chr11:114035755-114036664;chr11:114058973-114061760;chr11:114090213-114092728;chr11:114114993-114116297;chr11:114128627-114130795;chr11:114182514-114183629;chr11:114256367-114258577	2
ENSG00000255730	CTC-435M10.3		FALSE	TRUE	NA				1		1.096
ENSG00000256087	ZNF432		TRUE	FALSE	NA	chr19:52048188-52049541	chr19:52048188-52049541		2		1.146
ENSG00000256229	ZNF486		FALSE	TRUE	NA				1		1.894
ENSG00000256229	ZNF486		TRUE	FALSE	NA	chr19:20166978-20167723	chr19:20166978-20167723		1		1.894
ENSG00000256229	ZNF486		TRUE	TRUE	NA	chr19:20166978-20167723	chr19:20166978-20167723	chr19:19865659-19866935;chr19:20038893-20039733;chr19:20051802-20052780;chr19:20077741-20079036;chr19:20564982-20566048;chr19:20661039-20661805	1		1.894
ENSG00000256683	ZNF350		FALSE	TRUE	NA				2		0.839
ENSG00000256771	ZNF253		TRUE	TRUE	NA	chr19:19865659-19866935	chr19:19865659-19866935	chr19:20038893-20039733;chr19:20051802-20052780;chr19:20077741-20079036;chr19:20166978-20167723;chr19:20564982-20566048;chr19:20661039-20661805	1		1.663
ENSG00000256861	RP11-512M8.13		FALSE	TRUE	NA				1
ENSG00000257315	ZBED6		FALSE	TRUE	NA				1		0.625
ENSG00000257704	INAFM1		TRUE	FALSE	NA	chr19:47273234-47275625	chr19:47273234-47275625	chr19:47226021-47226786;chr19:47227015-47229057;chr19:47231104-47231680;chr19:47239405-47240164;chr19:47242949-47243521;chr19:47256324-47257709	1		1.87
ENSG00000257767	RP11-162P23.2		FALSE	TRUE	NA				1		1.22
ENSG00000258405	ZNF578		TRUE	FALSE	NA	chr19:52453341-52453601	chr19:52453341-52453601		1		1.865
[truncated: 82 more rows]

## Sheet: Description
gene_name	Gene name (Gencode)
omim_neurodegenerative_phenotype	OMIM neurodegenerative phenotype if the gene is associated with a neurodegenerative disease based on the OMIM database
promoter_outlier	Whether Promoter of the gene is an outlier
gene_expression_outlier	Whether gene expression of the gene is an outlier
protein_outlier	Protein expression of the gene is an outlier
promoters	Outlier promoters regions separated by semicolon
proximal_enhancers	Outlier proximal enhancers regions separated by semicolon
distal_enhancers	Distal enhancers regions separated by semicolon
num_samples	Number of samples with outlier
doi	Doi of the paper that link the gene to ALS
oe_lof_upper	Observed/Expected ratio of loss-of-function variants in the gene
